# Supplementary material for: Plant Protein but Not Animal Protein Consumption Is Associated with Frailty through Plasma Metabolites
Source: Nutrients. 2023 Sep 28;15(19):4193. doi: 10.3390/nu15194193 (PMC10574762; doi:10.3390/nu15194193)
Supplement: Supplementary file 1 [file nutrients-15-04193-s001.zip]

Archive with 1 entries (1 files):
- nutrients-2612292-supplementary.xlsx
