# Supplementary material for: Plant Protein but Not Animal Protein Consumption Is Associated with Frailty through Plasma Metabolites
Source: Nutrients. 2023 Sep 28;15(19):4193. doi: 10.3390/nu15194193 (PMC10574762; doi:10.3390/nu15194193)
Supplement: Supplementary file 1 [file nutrients-15-04193-s001.zip › nutrients-2612292-supplementary.xlsx]

## Sheet: Table S1
Table S1. Association of total protein intake with frailty index.
	Model 1				Model 2
	b	SE	p		b	SE	p
	Total protein intake
Per % increase	-0.000750153	0.00105031	0.47532		-0.000649885	0.00104438	0.533961
Q1	ref				ref
Q2	0.00237565	0.00671904	0.723764		0.00495252	0.00672217	0.461517
Q3	-0.00197693	0.00672266	0.768789		-0.000954768	0.00668613	0.886489
Q4	-0.00371609	0.00690086	0.5904		-0.00247492	0.0068664	0.718624

## Sheet: Table S2
Table S2. Association of plasma metabolites with plant protein and animal protein intake.
			Vegetable protein consumption								Animal Protein consumption
			Model 1				Model 2				Model 1				Model 2
metabo	name	class	Beta	SE	p	FDRp	Beta	SE	p	FDRp	Beta	SE	p	FDRp	Beta	SE	p	FDRp
TrpBetaine	Tryptophan betaine	Amino Acid Related	0.239391	0.0365829	1.14e-10	5.3e-08	0.21261	0.0399088	1.33e-07	6.21e-05	-0.0400302	0.0144722	0.00581985	0.0800105	-0.0402468	0.0144549	0.00550504	0.0823989
PC ae C38:4	Phosphatidyl-choline ae C38:4	Phosphatidyl-cholines	-0.191634	0.0371423	3.2e-07	7.47e-05	-0.135029	0.0402572	0.000837751	0.0650653	-0.000675054	0.0146935	0.963369	0.983493	-0.00021719	0.0145811	0.98812	0.994522
CE(22:5)	Cholesteryl ester 22:5	Cholesteryl Esters	-0.161318	0.0366575	1.24e-05	0.00172331	-0.126431	0.0399368	0.00161189	0.0763258	0.00789933	0.0145017	0.586115	0.737577	0.00818153	0.014465	0.571837	0.732077
PC ae C40:5	Phosphatidyl-choline ae C40:5	Phosphatidyl-cholines	-0.161009	0.0369149	1.48e-05	0.00172331	-0.160219	0.0403487	7.88e-05	0.0183613	0.0112367	0.0146035	0.441877	0.620688	0.0112431	0.0146142	0.441953	0.624091
SM C18:0	Sphingomyelin C18:0	Sphingomyelins	-0.141121	0.0342338	4.19e-05	0.00341691	-0.127232	0.0373961	0.000705169	0.0650653	0.0233891	0.0135428	0.0845883	0.199082	0.0235014	0.0135448	0.0831528	0.1977
CE(17:1)	Cholesteryl ester 17:1	Cholesteryl Esters	-0.151566	0.0369277	4.52e-05	0.00341691	-0.147901	0.0403613	0.000266093	0.0368646	-0.00262711	0.0146086	0.857334	0.922673	-0.00259747	0.0146188	0.859024	0.922362
PC ae C36:4	Phosphatidyl-choline ae C36:4	Phosphatidyl-cholines	-0.148349	0.0365536	5.48e-05	0.00341691	-0.129915	0.0399173	0.00118856	0.0763258	0.014281	0.0144606	0.32369	0.495527	0.0144301	0.014458	0.31858	0.492792
Cer(d18:1/18:0)	Ceramide (d18:1/18:0)	Ceramides	-0.149184	0.0369071	5.87e-05	0.00341691	-0.102414	0.0401068	0.0108687	0.202592	-0.00386665	0.0146004	0.791215	0.884327	-0.00348833	0.0145266	0.810294	0.890559
PC ae C40:4	Phosphatidyl-choline ae C40:4	Phosphatidyl-cholines	-0.147835	0.0376389	9.4e-05	0.00486694	-0.120075	0.0410596	0.00355966	0.10846	-0.000942321	0.0148899	0.949556	0.981138	-0.000717778	0.0148717	0.961519	0.986598
SM C18:1	Sphingomyelin C18:1	Sphingomyelins	-0.123476	0.0321309	0.000132312	0.00616574	-0.110093	0.0350979	0.0017779	0.0763258	0.0122875	0.012711	0.334026	0.505376	0.0123958	0.0127124	0.329841	0.502307
SM (OH) C16:1	Hydroxysphingomyelin C16:1	Sphingomyelins	-0.13406	0.0351827	0.000150582	0.00637922	-0.104788	0.0383597	0.00645461	0.158308	0.0357164	0.0139183	0.0104841	0.0928052	0.0359532	0.0138938	0.00985623	0.0909435
TG(16:0_33:2)	Triacylglyceride (16:0_33:2)	Triglycerides	-0.129064	0.0350897	0.000252457	0.00955881	-0.0745701	0.03802	0.0502244	0.450088	-0.0288734	0.0138815	0.0378786	0.131727	-0.0284326	0.0137708	0.0393083	0.136699
PC ae C34:0	Phosphatidyl-choline ae C34:0	Phosphatidyl-cholines	-0.132813	0.0362496	0.000266662	0.00955881	-0.10246	0.0395216	0.00972153	0.18876	0.0262454	0.0143403	0.0676357	0.182186	0.0264909	0.0143146	0.0646347	0.176139
CE(17:0)	Cholesteryl ester 17:0	Cholesteryl Esters	-0.130276	0.0359836	0.000314707	0.0104753	-0.0922418	0.0391727	0.0188027	0.273815	0.0183961	0.0142351	0.196666	0.3566	0.0187037	0.0141883	0.187838	0.345978
3-IPA	Indolepropionic acid	Indoles and Derivatives	0.132492	0.0372475	0.000399538	0.0124123	0.107438	0.040646	0.00838997	0.171302	0.0229026	0.0147351	0.120554	0.249682	0.0226999	0.0147219	0.123534	0.255853
TG(16:0_33:1)	Triacylglyceride (16:0_33:1)	Triglycerides	-0.125822	0.0355559	0.000427881	0.012462	-0.0834952	0.0386649	0.0311442	0.394776	-0.025622	0.0140659	0.0689336	0.182922	-0.0252797	0.0140044	0.071472	0.188586
CE(16:1)	Cholesteryl ester 16:1	Cholesteryl Esters	-0.118197	0.0338618	0.000511299	0.0140156	-0.105283	0.0369923	0.00455194	0.124777	0.0034845	0.0133957	0.794845	0.884327	0.00358896	0.0133985	0.788882	0.88158
PC aa C40:5	Phosphatidyl-choline aa C40:5	Phosphatidyl-cholines	-0.126622	0.0365487	0.000562698	0.0145676	-0.0786682	0.0397006	0.0479112	0.437777	-0.0146851	0.0144586	0.31013	0.48462	-0.0142972	0.0143795	0.320421	0.492792
PC ae C30:0	Phosphatidyl-choline ae C30:0	Phosphatidyl-cholines	-0.124405	0.0362228	0.000627766	0.0153968	-0.123501	0.0395921	0.00188489	0.0763258	0.0150317	0.0143297	0.294535	0.468575	0.015039	0.0143402	0.294654	0.470235
CE(15:0)	Cholesteryl ester 15:0	Cholesteryl Esters	-0.120015	0.035416	0.000740398	0.0172513	-0.0840499	0.0385667	0.0296301	0.394503	0.0100643	0.0140105	0.472782	0.651823	0.0103552	0.0139688	0.458747	0.640048
PC ae C38:5	Phosphatidyl-choline ae C38:5	Phosphatidyl-cholines	-0.12331	0.0373492	0.00100887	0.0223873	-0.126705	0.0408222	0.00198508	0.0763258	-0.00023239	0.0147753	0.987455	0.990111	-0.00025985	0.0147857	0.985983	0.994522
PC ae C42:5	Phosphatidyl-choline ae C42:5	Phosphatidyl-cholines	-0.121728	0.0371733	0.00110862	0.0234826	-0.146804	0.0405647	0.000316435	0.0368646	-0.0142305	0.0147057	0.333527	0.505376	-0.0144333	0.0146925	0.326251	0.498469
SM (OH) C14:1	Hydroxysphingomyelin C14:1	Sphingomyelins	-0.113571	0.0350856	0.00126331	0.0255957	-0.0903706	0.038289	0.0185296	0.273815	0.0248399	0.0138798	0.0739318	0.18724	0.0250275	0.0138682	0.0715438	0.188586
PC aa C40:4	Phosphatidyl-choline aa C40:4	Phosphatidyl-cholines	-0.118373	0.0377073	0.00176289	0.0342295	-0.0489506	0.0407098	0.229593	0.758798	-0.0221507	0.014917	0.137999	0.273649	-0.0215891	0.014745	0.143586	0.284727
PC aa C32:3	Phosphatidyl-choline aa C32:3	Phosphatidyl-cholines	-0.0985242	0.0318341	0.00204474	0.0381139	-0.0700355	0.034695	0.0438985	0.426181	-0.00104038	0.0125935	0.934183	0.973891	-0.00080994	0.0125665	0.948628	0.984545
HexCer(d18:1/23:0)	Hexosylceramide (d18:1/23:0)	Hexosylceramides	-0.1112	0.0372519	0.00293103	0.0525331	-0.124859	0.0406974	0.00223596	0.0763258	0.000215795	0.0147368	0.988321	0.990111	0.000105312	0.0147405	0.994302	0.99644
HexCer(d18:1/18:0)	Hexosylceramide (d18:1/18:0)	Hexosylceramides	-0.110102	0.0375164	0.00344407	0.0594421	-0.11365	0.0410049	0.00572168	0.148128	0.0211603	0.0148415	0.154371	0.294824	0.0211316	0.0148519	0.155221	0.298896
DG(17:0_18:1)	Diacylglyceride (17:0_18:1)	Diglycerides	-0.109934	0.0380163	0.00394623	0.0656765	-0.0364623	0.0409912	0.374023	0.837956	-0.0238752	0.0150392	0.112832	0.239596	-0.0232809	0.0148469	0.117307	0.247691
TG(18:1_31:0)	Triacylglyceride (18:1_31:0)	Triglycerides	-0.104934	0.0370942	0.00480124	0.077151	-0.0588916	0.0403197	0.144557	0.698941	-0.0345617	0.0146744	0.0187782	0.100582	-0.0341892	0.0146037	0.0194971	0.104225
TG(16:1_33:1)	Triacylglyceride (16:1_33:1)	Triglycerides	-0.0992591	0.0357459	0.00563227	0.087488	-0.0664878	0.0389528	0.0882759	0.597162	-0.0097679	0.0141411	0.489946	0.656149	-0.00950282	0.0141086	0.500816	0.666822
CE(18:0)	Cholesteryl ester 18:0	Cholesteryl Esters	-0.100919	0.0364996	0.00583898	0.0877731	-0.0828191	0.0398596	0.0380842	0.403346	-0.000179028	0.0144392	0.990111	0.990111	-3.26e-05	0.0144371	0.998198	0.998198
Cer(d18:1/16:0)	Ceramide (d18:1/16:0)	Ceramides	-0.101642	0.0373713	0.00668991	0.0951554	-0.109144	0.0408417	0.00770219	0.170915	-0.0147876	0.0147841	0.317531	0.489965	-0.0148483	0.0147928	0.315836	0.490599
TG(18:0_32:1)	Triacylglyceride (18:0_32:1)	Triglycerides	-0.0970112	0.0357006	0.00673848	0.0951554	-0.0585563	0.0388584	0.132271	0.698927	-0.0234863	0.0141231	0.0967531	0.217811	-0.0231753	0.0140744	0.100073	0.22257
SM C20:2	Sphingomyelin C20:2	Sphingomyelins	-0.0892836	0.0334358	0.00774918	0.106209	-0.0688868	0.0364971	0.0595006	0.49565	0.00670244	0.0132272	0.612509	0.753111	0.00686742	0.0132192	0.603569	0.746056
TG(16:0_35:2)	Triacylglyceride (16:0_35:2)	Triglycerides	-0.0918187	0.0346322	0.00819544	0.108544	-0.030797	0.0374291	0.410889	0.879402	-0.0249074	0.0137005	0.0694789	0.182922	-0.0244139	0.0135567	0.0721426	0.188723
HexCer(d18:1/16:0)	Hexosylceramide (d18:1/16:0)	Hexosylceramides	-0.0988638	0.0373998	0.00838536	0.108544	-0.118841	0.0408368	0.00372396	0.10846	-0.00472072	0.0147953	0.749767	0.856088	-0.00488232	0.014791	0.741431	0.851002
HexCer(d18:1/20:0)	Hexosylceramide (d18:1/20:0)	Hexosylceramides	-0.0980661	0.0373075	0.00875651	0.110285	-0.0830602	0.0407541	0.0419069	0.423914	-0.00857023	0.0147588	0.561634	0.729029	-0.00844885	0.0147611	0.567247	0.731206
Hex2Cer(d18:1/14:0)	Dihexosylceramide (d18:1/14:0)	Dihexosylceramides	-0.0934493	0.0359683	0.00956556	0.114326	-0.125966	0.0391985	0.00136951	0.0763258	-0.00982747	0.014229	0.49	0.656149	-0.0100905	0.0141976	0.47749	0.654442
TG(16:0_35:1)	Triacylglyceride (16:0_35:1)	Triglycerides	-0.0917074	0.0352991	0.00956803	0.114326	-0.0379387	0.0382597	0.321721	0.794713	-0.0190261	0.0139643	0.173471	0.322556	-0.0185912	0.0138576	0.180151	0.333137
CE(14:0)	Cholesteryl ester 14:0	Cholesteryl Esters	-0.0919535	0.0355168	0.00981923	0.114394	-0.081712	0.038809	0.0355943	0.400178	-0.00459107	0.0140504	0.743947	0.854844	-0.00450822	0.0140565	0.748515	0.853626
TG(17:0_34:1)	Triacylglyceride (17:0_34:1)	Triglycerides	-0.0913287	0.0356401	0.0105934	0.120403	-0.0412555	0.0386781	0.286494	0.790756	-0.0203757	0.0140992	0.148846	0.291036	-0.0199706	0.0140091	0.154434	0.298632
TG(16:0_34:0)	Triacylglyceride (16:0_34:0)	Triglycerides	-0.0893652	0.0354376	0.0118912	0.128974	-0.0399984	0.038463	0.298727	0.790756	-0.0348774	0.0140191	0.0130766	0.0952141	-0.0344781	0.0139312	0.0135574	0.0987152
TG(16:1_32:0)	Triacylglyceride (16:1_32:0)	Triglycerides	-0.0892773	0.0355188	0.01217	0.128974	-0.0616245	0.0387381	0.112094	0.669688	-0.0161584	0.0140512	0.250538	0.423009	-0.0159348	0.0140309	0.256462	0.431449
PC aa C28:1	Phosphatidyl-choline aa C28:1	Phosphatidyl-cholines	-0.0876604	0.0348861	0.0121961	0.128974	-0.0918448	0.0381292	0.0162561	0.266523	0.0146991	0.0138009	0.287195	0.462637	0.0146653	0.0138103	0.288635	0.467027
TG(16:0_35:3)	Triacylglyceride (16:0_35:3)	Triglycerides	-0.0861694	0.0344405	0.0125705	0.128974	-0.0222769	0.0371758	0.549207	0.926682	-0.0321957	0.0136246	0.0183896	0.10019	-0.0316789	0.013465	0.0189067	0.102448
lysoPC a C28:1	LysoPhosphatidyl-choline a C28:1	LysoPhosphatidyl-cholines	-0.0915693	0.0366653	0.0127314	0.128974	-0.0743513	0.0400442	0.0637577	0.503577	0.0178608	0.0145048	0.218585	0.380159	0.0180001	0.0145039	0.214992	0.377652
PC ae C38:3	Phosphatidyl-choline ae C38:3	Phosphatidyl-cholines	-0.0868307	0.0358077	0.0155566	0.152203	-0.0286596	0.0387657	0.459965	0.894733	0.0240084	0.0141655	0.0905364	0.208861	0.0244789	0.0140409	0.0816901	0.196225
TG(22:4_32:0)	Triacylglyceride (22:4_32:0)	Triglycerides	-0.0880453	0.0363511	0.0156775	0.152203	-0.0282542	0.0393444	0.472913	0.902476	-0.0337319	0.0143805	0.0192627	0.100826	-0.0332483	0.0142505	0.0199156	0.104225
TG(22:5_32:0)	Triacylglyceride (22:5_32:0)	Triglycerides	-0.086024	0.0357442	0.0163498	0.15549	-0.0573787	0.0389789	0.141445	0.698941	-0.0103628	0.0141404	0.463886	0.643365	-0.0101311	0.0141181	0.473237	0.65155
TG(18:1_33:0)	Triacylglyceride (18:1_33:0)	Triglycerides	-0.084192	0.0352021	0.017027	0.158692	-0.0245049	0.0380772	0.520067	0.926682	-0.0224422	0.0139259	0.1075	0.233	-0.0219594	0.0137915	0.111769	0.242253
TG(17:1_34:1)	Triacylglyceride (17:1_34:1)	Triglycerides	-0.0811713	0.0344119	0.0185993	0.166047	-0.029846	0.0373111	0.42402	0.884505	-0.0232481	0.0136133	0.0881137	0.205305	-0.022833	0.013514	0.0915418	0.211181
Hex2Cer(d18:1/16:0)	Dihexosylceramide (d18:1/16:0)	Dihexosylceramides	-0.0877911	0.0373683	0.0190753	0.166047	-0.109862	0.0407931	0.00724263	0.168753	-0.0164677	0.0147829	0.265662	0.443722	-0.0166463	0.0147752	0.260272	0.434719
Ser	Serine	Amino Acids	0.0857406	0.0364974	0.0190816	0.166047	0.0572061	0.0398047	0.151105	0.718518	0.0402487	0.0144383	0.00544938	0.0800105	0.0400179	0.0144172	0.00565115	0.0823989
HexCer(d18:1/18:1)	Hexosylceramide (d18:1/18:1)	Hexosylceramides	-0.0867852	0.0369914	0.0192415	0.166047	-0.0857436	0.0404322	0.0342905	0.400178	0.0110043	0.0146338	0.45231	0.631285	0.0110127	0.0146445	0.452295	0.632941
TG(20:4_32:0)	Triacylglyceride (20:4_32:0)	Triglycerides	-0.0825701	0.0357091	0.0210421	0.172757	-0.0315056	0.038743	0.416375	0.881959	-0.0289248	0.0141265	0.0409652	0.138332	-0.0285118	0.0140326	0.0425386	0.142611
TG(20:4_34:0)	Triacylglyceride (20:4_34:0)	Triglycerides	-0.0822792	0.0356671	0.0213447	0.172757	-0.0387691	0.0387758	0.31773	0.794713	-0.0262534	0.0141099	0.0632019	0.172235	-0.0259014	0.0140445	0.0655594	0.17762
TG(18:0_32:0)	Triacylglyceride (18:0_32:0)	Triglycerides	-0.0849046	0.0368054	0.0213456	0.172757	-0.0343745	0.0399557	0.389902	0.858256	-0.0208872	0.0145602	0.151852	0.29374	-0.0204785	0.0144719	0.157486	0.300772
Cer(d18:1/23:0)	Ceramide (d18:1/23:0)	Ceramides	-0.0834766	0.03623	0.0215019	0.172757	-0.0548397	0.0395111	0.16558	0.727926	-0.0165512	0.0143326	0.248557	0.421191	-0.0163195	0.0143109	0.254515	0.43064
lysoPC a C16:1	LysoPhosphatidyl-choline a C16:1	LysoPhosphatidyl-cholines	-0.0774523	0.0341094	0.0234591	0.179421	-0.0779371	0.0372822	0.0369263	0.400178	-0.00214358	0.0134936	0.873825	0.929686	-0.0021475	0.0135035	0.873688	0.933804
Cer(d18:2/18:0)	Ceramide (d18:2/18:0)	Ceramides	-0.0828088	0.0365367	0.0237191	0.179421	-0.0501322	0.0398204	0.208454	0.742993	0.00100296	0.0144539	0.944698	0.978288	0.00126727	0.0144229	0.930008	0.969539
PC ae C36:1	Phosphatidyl-choline ae C36:1	Phosphatidyl-cholines	-0.0796392	0.0351672	0.023834	0.179421	-0.0436519	0.0382935	0.254695	0.7707	0.0303717	0.0139121	0.0293492	0.111193	0.0306628	0.0138698	0.0273666	0.111138
Hex2Cer(d18:1/18:0)	Dihexosylceramide (d18:1/18:0)	Dihexosylceramides	-0.0836422	0.0369447	0.0238715	0.179421	-0.061586	0.0403296	0.127183	0.681235	0.00833395	0.0146153	0.568705	0.730074	0.00851235	0.0146073	0.560246	0.725208
TG(16:0_32:0)	Triacylglyceride (16:0_32:0)	Triglycerides	-0.0824645	0.0366874	0.0248931	0.181649	-0.0615984	0.0400535	0.124511	0.674676	-0.0158816	0.0145135	0.274204	0.453117	-0.0157129	0.0145073	0.279126	0.456875
PC ae C32:1	Phosphatidyl-choline ae C32:1	Phosphatidyl-cholines	-0.083396	0.0371158	0.0249474	0.181649	-0.102628	0.0405292	0.0115468	0.206953	0.0172301	0.014683	0.240993	0.410013	0.0170746	0.0146796	0.245154	0.417899
TG(17:0_34:3)	Triacylglyceride (17:0_34:3)	Triglycerides	-0.0774387	0.0347275	0.0260617	0.186095	-0.0303973	0.0377068	0.420423	0.882509	-0.0267213	0.0137382	0.0521583	0.150689	-0.0263408	0.0136573	0.0541617	0.155798
PC ae C34:1	Phosphatidyl-choline ae C34:1	Phosphatidyl-cholines	-0.0772538	0.0347131	0.0263568	0.186095	-0.0701215	0.0379364	0.0649547	0.504481	0.000519906	0.0137325	0.96981	0.985821	0.000577596	0.0137405	0.966482	0.986598
Choline	Choline	Vitamins and Cofactors	-0.0797016	0.0359268	0.0268352	0.186645	-0.0797032	0.0392687	0.0427553	0.423914	-0.0386842	0.0142126	0.00664899	0.0800105	-0.0386842	0.014223	0.00668908	0.0823989
CE(20:3)	Cholesteryl ester 20:3	Cholesteryl Esters	-0.0795157	0.0361561	0.0281782	0.193104	-0.055318	0.0394557	0.161338	0.726106	-0.000827367	0.0143033	0.953889	0.983434	-0.000631639	0.0142908	0.964758	0.986598
Cer(d16:1/20:0)	Ceramide (d16:1/20:0)	Ceramides	-0.0798641	0.0365554	0.0292294	0.193251	-0.0594073	0.0399108	0.137057	0.698927	-0.00775168	0.0144613	0.592104	0.737755	-0.00758621	0.0144556	0.599889	0.745462
alpha-AAA	alpha-Aminoadipic acid	Amino Acid Related	0.0780445	0.0358295	0.0297132	0.193251	0.103229	0.0390928	0.00845483	0.171302	0.0387981	0.0141741	0.00634823	0.0800105	0.0390018	0.0141593	0.0060267	0.0823989
lysoPC a C20:4	LysoPhosphatidyl-choline a C20:4	LysoPhosphatidyl-cholines	-0.0806965	0.0371278	0.030069	0.193251	-0.0632083	0.0405491	0.119481	0.674676	-0.00374281	0.0146877	0.79893	0.884327	-0.00360135	0.0146868	0.806363	0.890559
lysoPC a C17:0	LysoPhosphatidyl-choline a C17:0	LysoPhosphatidyl-cholines	-0.0786975	0.0362517	0.0302672	0.193251	-0.051964	0.0395464	0.189265	0.73693	0.0182832	0.0143412	0.202764	0.364819	0.0184994	0.0143236	0.196934	0.357942
PC ae C40:6	Phosphatidyl-choline ae C40:6	Phosphatidyl-cholines	-0.0792566	0.0365106	0.0302732	0.193251	-0.121538	0.0397141	0.00229305	0.0763258	0.0313508	0.0144436	0.0302889	0.113613	0.0310088	0.0143844	0.0314352	0.117191
PC aa C32:1	Phosphatidyl-choline aa C32:1	Phosphatidyl-cholines	-0.0722376	0.0334808	0.0312901	0.196657	-0.0624158	0.0365839	0.088421	0.597162	-0.00684833	0.013245	0.605279	0.75016	-0.00676889	0.0132506	0.609623	0.751546
TG(20:4_32:1)	Triacylglyceride (20:4_32:1)	Triglycerides	-0.0754882	0.0351827	0.0322378	0.196657	-0.031301	0.0382369	0.413281	0.879402	-0.0253433	0.0139182	0.0690416	0.182922	-0.0249858	0.0138493	0.0716302	0.188586
TG(16:0_34:2)	Triacylglyceride (16:0_34:2)	Triglycerides	-0.0745623	0.0348019	0.0324891	0.196657	-0.0255582	0.0377672	0.498795	0.922375	-0.0330967	0.0137676	0.01647	0.0990558	-0.0327003	0.0136792	0.0170809	0.100373
TG(18:2_32:0)	Triacylglyceride (18:2_32:0)	Triglycerides	-0.0758647	0.0354109	0.0324948	0.196657	-0.0167563	0.0383155	0.662007	0.95934	-0.040042	0.0140085	0.00438068	0.0800105	-0.0395639	0.0138778	0.00448463	0.0823989
lysoPC a C20:3	LysoPhosphatidyl-choline a C20:3	LysoPhosphatidyl-cholines	-0.0775562	0.0363813	0.0333644	0.199331	-0.0492298	0.0396788	0.215118	0.742993	-0.0158442	0.0143924	0.271321	0.449948	-0.0156151	0.0143716	0.277611	0.456875
TG(18:2_33:0)	Triacylglyceride (18:2_33:0)	Triglycerides	-0.0747614	0.0354127	0.035103	0.205168	-0.00560505	0.0381727	0.883304	0.989471	-0.0308076	0.0140092	0.0281879	0.110383	-0.0302482	0.0138261	0.0290076	0.113314
TG(17:0_34:2)	Triacylglyceride (17:0_34:2)	Triglycerides	-0.0739105	0.0350325	0.0352219	0.205168	-0.011136	0.0378469	0.76866	0.977651	-0.0233049	0.0138588	0.0930805	0.212625	-0.0227971	0.0137081	0.0967387	0.220982
TG(22:4_32:2)	Triacylglyceride (22:4_32:2)	Triglycerides	-0.0777825	0.0372915	0.0373481	0.214867	-0.0475083	0.0406637	0.243064	0.765547	-0.0255685	0.0147525	0.083494	0.198511	-0.0253236	0.0147283	0.0859748	0.202345
TG(20:3_32:0)	Triacylglyceride (20:3_32:0)	Triglycerides	-0.0739584	0.0358231	0.0393232	0.221575	-0.0150855	0.0387736	0.697341	0.967372	-0.0289221	0.0141716	0.0416295	0.139564	-0.0284458	0.0140437	0.0431821	0.143735
PC ae C36:5	Phosphatidyl-choline ae C36:5	Phosphatidyl-cholines	-0.0737478	0.0357469	0.0394651	0.221575	-0.0823497	0.039064	0.0353696	0.400178	0.0268285	0.0141414	0.0582073	0.162314	0.0267589	0.0141489	0.0589941	0.16561
TG(22:6_34:3)	Triacylglyceride (22:6_34:3)	Triglycerides	0.077366	0.0376645	0.0403277	0.223723	0.00737315	0.0406541	0.856134	0.977651	0.0267521	0.0149	0.0730032	0.186834	0.0261859	0.0147248	0.0757685	0.189714
TG(20:4_30:0)	Triacylglyceride (20:4_30:0)	Triglycerides	-0.0748008	0.0367009	0.0419022	0.229723	-0.0399354	0.0399845	0.318241	0.794713	-0.0334328	0.0145188	0.0215786	0.103428	-0.0331507	0.0144823	0.022365	0.107283
TG(16:1_32:2)	Triacylglyceride (16:1_32:2)	Triglycerides	-0.0686246	0.0344699	0.0468736	0.253989	-0.0383374	0.0375716	0.307891	0.794713	-0.0275517	0.0136363	0.0437036	0.142419	-0.0273067	0.0136084	0.0451646	0.14718
HexCer(d16:1/24:0)	Hexosylceramide (d16:1/24:0)	Hexosylceramides	-0.0745107	0.0377011	0.0484958	0.257532	-0.0850839	0.0411965	0.03925	0.406456	-0.00820547	0.0149145	0.582376	0.737577	-0.008291	0.0149213	0.578623	0.734685
TG(16:0_34:1)	Triacylglyceride (16:0_34:1)	Triglycerides	-0.0697972	0.0353378	0.0486326	0.257532	-0.0214028	0.0383638	0.577092	0.926682	-0.0310178	0.0139796	0.0268113	0.107974	-0.0306264	0.0138953	0.027834	0.111138
TG(20:4_32:2)	Triacylglyceride (20:4_32:2)	Triglycerides	-0.0704285	0.0357659	0.0493182	0.258228	-0.0298323	0.0389115	0.443528	0.887747	-0.0386769	0.014149	0.00641917	0.0800105	-0.0383486	0.0140937	0.00666611	0.0823989
TG(16:0_32:2)	Triacylglyceride (16:0_32:2)	Triglycerides	-0.0680286	0.0349538	0.052014	0.269317	-0.0214617	0.0379608	0.572001	0.926682	-0.0330532	0.0138277	0.0170875	0.0990558	-0.0326766	0.0137493	0.017734	0.100373
Cer(d18:1/20:0)	Ceramide (d18:1/20:0)	Ceramides	-0.0721845	0.0371852	0.0526213	0.269467	-0.0309995	0.0404646	0.443874	0.887747	-0.027835	0.0147104	0.058865	0.162314	-0.0275019	0.0146562	0.0609954	0.167199
TG(22:5_32:1)	Triacylglyceride (22:5_32:1)	Triglycerides	-0.067744	0.0350066	0.0533592	0.270276	-0.0535228	0.0382402	0.162049	0.726106	-0.0064548	0.0138486	0.641286	0.771181	-0.00633977	0.0138505	0.647286	0.777411
TG(17:1_34:2)	Triacylglyceride (17:1_34:2)	Triglycerides	-0.0656841	0.0340868	0.0543766	0.271372	-0.016259	0.0369751	0.660266	0.95934	-0.0207243	0.0134847	0.124762	0.25612	-0.0203246	0.0133923	0.129547	0.265942
TG(22:4_34:2)	Triacylglyceride (22:4_34:2)	Triglycerides	-0.069325	0.0360306	0.0547402	0.271372	-0.00893346	0.0389826	0.818806	0.977651	-0.0397815	0.0142537	0.00539398	0.0800105	-0.0392931	0.0141194	0.0055286	0.0823989
TG(18:1_32:0)	Triacylglyceride (18:1_32:0)	Triglycerides	-0.0676007	0.0353914	0.0565181	0.274034	-0.0174697	0.0384036	0.649321	0.959202	-0.0306593	0.0140008	0.0288564	0.111193	-0.0302538	0.0139097	0.0299538	0.114928
TG(18:2_33:1)	Triacylglyceride (18:2_33:1)	Triglycerides	-0.0670422	0.0351348	0.0567695	0.274034	-0.00830314	0.0380154	0.827168	0.977651	-0.0329662	0.0138993	0.0179637	0.10019	-0.0324911	0.0137691	0.0185553	0.102448
Val	Valine	Amino Acids	0.0697056	0.0366108	0.0573128	0.274034	0.0839843	0.0399945	0.0360852	0.400178	0.0254597	0.0144832	0.079193	0.190665	0.0255752	0.0144859	0.0779004	0.192072
TG(16:0_32:1)	Triacylglyceride (16:0_32:1)	Triglycerides	-0.0665953	0.0350218	0.0576295	0.274034	-0.0232077	0.0380678	0.542292	0.926682	-0.0311946	0.0138546	0.0246495	0.10525	-0.0308436	0.0137881	0.0255931	0.109102
PC ae C36:3	Phosphatidyl-choline ae C36:3	Phosphatidyl-cholines	-0.0699898	0.0368978	0.0582463	0.274169	-0.0540755	0.040303	0.180109	0.736069	-0.00325897	0.0145967	0.823391	0.897922	-0.00313025	0.0145977	0.830269	0.904236
TG(16:0_34:3)	Triacylglyceride (16:0_34:3)	Triglycerides	-0.0647928	0.0342942	0.0592499	0.274507	-0.0182601	0.0372355	0.624004	0.957719	-0.0326287	0.0135668	0.0164215	0.0990558	-0.0322523	0.0134866	0.0170388	0.100373
DHA	Docosahexaenoic acid	Fatty Acids	0.072162	0.0382524	0.0596333	0.274507	-0.00438859	0.0412047	0.91521	0.994944	0.0419073	0.0151326	0.00576145	0.0800105	0.0412881	0.0149243	0.00581132	0.0823989
DG(16:1_18:2)	Diacylglyceride (16:1_18:2)	Diglycerides	-0.0658321	0.0350037	0.060413	0.274507	-0.0353613	0.0381554	0.354357	0.821543	-0.0324251	0.0138474	0.0194728	0.100826	-0.0321786	0.0138198	0.0201648	0.104225
3-Met-His	3-Methylhistidine	Amino Acid Related	0.0719078	0.0382731	0.0606743	0.274507	0.0680126	0.0418317	0.104417	0.665133	0.039483	0.0151408	0.00930339	0.0899073	0.0394515	0.0151514	0.00940907	0.0909435
TG(16:0_37:3)	Triacylglyceride (16:0_37:3)	Triglycerides	-0.0704053	0.0377065	0.0622803	0.279064	-0.0115119	0.0408512	0.778177	0.977651	-0.0155997	0.0149167	0.296007	0.469182	-0.0151234	0.0147962	0.307072	0.48507
lysoPC a C16:0	LysoPhosphatidyl-choline a C16:0	LysoPhosphatidyl-cholines	-0.0661624	0.0357798	0.0648443	0.285994	-0.0671367	0.0391079	0.0864631	0.597162	-0.00672908	0.0141544	0.634643	0.769255	-0.00673696	0.0141648	0.634495	0.767986
SM C16:0	Sphingomyelin C16:0	Sphingomyelins	-0.0651641	0.0352676	0.0650544	0.285994	-0.0722451	0.0385426	0.0612768	0.500965	0.0113697	0.0139518	0.415384	0.595596	0.0113124	0.01396	0.418011	0.601213
TG(14:0_35:1)	Triacylglyceride (14:0_35:1)	Triglycerides	-0.0678776	0.0371008	0.067731	0.294978	-0.014061	0.0402443	0.726897	0.977651	-0.0219068	0.0146771	0.135983	0.270803	-0.0214715	0.0145764	0.141179	0.281152
TG(18:1_33:1)	Triacylglyceride (18:1_33:1)	Triglycerides	-0.0633345	0.0349647	0.0704972	0.304182	-0.0106422	0.037904	0.77897	0.977651	-0.0219761	0.013832	0.112546	0.239596	-0.0215499	0.0137288	0.116926	0.247691
TG(18:3_36:2)	Triacylglyceride (18:3_36:2)	Triglycerides	0.0682239	0.0377823	0.0713805	0.305168	0.0734962	0.0412939	0.075525	0.567655	-0.0266074	0.0149466	0.0754705	0.190104	-0.0265648	0.0149566	0.076134	0.189714
TG(18:0_34:2)	Triacylglyceride (18:0_34:2)	Triglycerides	-0.0636945	0.0357011	0.0748268	0.306561	-0.0126453	0.0387343	0.744168	0.977651	-0.0303906	0.0141233	0.0317442	0.116479	-0.0299777	0.0140295	0.0329537	0.120917
TG(20:4_34:1)	Triacylglyceride (20:4_34:1)	Triglycerides	-0.0636468	0.0357169	0.0751729	0.306561	-0.026508	0.0388873	0.495672	0.920252	-0.0301237	0.0141296	0.033347	0.12008	-0.0298233	0.0140849	0.0345684	0.124424
TG(18:2_30:0)	Triacylglyceride (18:2_30:0)	Triglycerides	-0.0637081	0.0357833	0.0754338	0.306561	-0.0103435	0.0387981	0.789855	0.977651	-0.041002	0.0141558	0.00388817	0.0800105	-0.0405703	0.0140526	0.00400548	0.0823989
Putrescine	Putrescine	Biogenic Amines	-0.0663675	0.0372921	0.0755519	0.306561	-0.0643227	0.0407606	0.114991	0.674676	0.00337357	0.0147527	0.819187	0.896864	0.00339011	0.0147634	0.818445	0.897401
Kynurenine	Kynurenine	Amino Acid Related	-0.0621513	0.0349662	0.0759123	0.306561	-0.0326119	0.0381206	0.392563	0.858846	-0.0248811	0.0138326	0.0724792	0.186604	-0.0246422	0.0138072	0.0747256	0.188986
TG(17:1_32:1)	Triacylglyceride (17:1_32:1)	Triglycerides	-0.0646468	0.0364127	0.0762549	0.306561	-0.0111667	0.0394901	0.777433	0.977651	-0.0367317	0.0144048	0.0109794	0.0929888	-0.0362991	0.0143032	0.0113642	0.0962861
TG(17:2_34:2)	Triacylglyceride (17:2_34:2)	Triglycerides	-0.0632367	0.0356253	0.0763114	0.306561	-0.0387236	0.0388729	0.319507	0.794713	-0.0233016	0.0140933	0.0986893	0.219035	-0.0231033	0.0140797	0.101255	0.22257
TG(14:0_34:1)	Triacylglyceride (14:0_34:1)	Triglycerides	-0.0628293	0.0355472	0.0775688	0.308949	-0.0184071	0.0386351	0.633909	0.959202	-0.03237	0.0140624	0.0216261	0.103428	-0.0320107	0.0139936	0.0224542	0.107283
PC ae C32:2	Phosphatidyl-choline ae C32:2	Phosphatidyl-cholines	-0.0614349	0.0350643	0.0801881	0.316168	-0.0917869	0.0382227	0.0165862	0.266523	0.0445059	0.0138714	0.0013935	0.0800105	0.0442604	0.0138442	0.00144915	0.0823989
Cer(d18:1/24:1)	Ceramide (d18:1/24:1)	Ceramides	-0.0647427	0.0370354	0.0808672	0.316168	-0.0655872	0.0404803	0.105622	0.665133	0.0128599	0.0146512	0.380378	0.55808	0.0128531	0.0146619	0.38098	0.558292
Hex2Cer(d18:1/20:0)	Dihexosylceramide (d18:1/20:0)	Dihexosylceramides	-0.0633774	0.036376	0.0818846	0.316168	-0.0536103	0.0397493	0.177855	0.736069	0.0156266	0.0143903	0.277881	0.45757	0.0157056	0.0143971	0.275689	0.455571
PC aa C32:0	Phosphatidyl-choline aa C32:0	Phosphatidyl-cholines	-0.0635914	0.0365589	0.0823871	0.316168	-0.0637309	0.0399596	0.111177	0.669688	-0.000525725	0.0144627	0.971013	0.985821	-0.000526853	0.0144733	0.970972	0.986598
TG(16:0_32:3)	Triacylglyceride (16:0_32:3)	Triglycerides	-0.0612231	0.0352418	0.0827737	0.316168	-0.0114374	0.0382428	0.76497	0.977651	-0.0333232	0.0139416	0.0170953	0.0990558	-0.0329205	0.0138515	0.0177299	0.100373
TG(22:5_34:1)	Triacylglyceride (22:5_34:1)	Triglycerides	-0.0623312	0.0360211	0.083985	0.316668	-0.0422784	0.0393279	0.282725	0.790756	-0.00724785	0.0142499	0.611171	0.753111	-0.00708565	0.0142445	0.619037	0.757142
DG(16:0_18:2)	Diacylglyceride (16:0_18:2)	Diglycerides	-0.0630431	0.036484	0.0844226	0.316668	-0.0141183	0.0396193	0.721684	0.977651	-0.044626	0.014433	0.00206523	0.0800105	-0.0442302	0.01435	0.00213286	0.0823989
TG(18:1_36:6)	Triacylglyceride (18:1_36:6)	Triglycerides	0.0650378	0.0377015	0.0849431	0.316668	0.0568706	0.0412016	0.167922	0.731324	-0.00356192	0.0149147	0.811313	0.891679	-0.00362798	0.0149231	0.807988	0.890559
TG(14:0_34:2)	Triacylglyceride (14:0_34:2)	Triglycerides	-0.0605304	0.0352292	0.0861913	0.318771	-0.0112142	0.0382341	0.769374	0.977651	-0.0351941	0.0139366	0.0117733	0.0929888	-0.0347952	0.0138483	0.0122022	0.0963764
PC ae C44:5	Phosphatidyl-choline ae C44:5	Phosphatidyl-cholines	-0.0617107	0.0361966	0.0886488	0.325278	-0.0972907	0.0394261	0.0138309	0.238711	-0.0192774	0.0143194	0.178645	0.330351	-0.0195652	0.01428	0.17108	0.318892
TG(16:1_32:1)	Triacylglyceride (16:1_32:1)	Triglycerides	-0.0598729	0.0352286	0.0896464	0.326369	-0.0418985	0.0384695	0.276459	0.790756	-0.0142194	0.0139364	0.307926	0.483143	-0.014074	0.0139336	0.312798	0.49031
TG(16:1_34:1)	Triacylglyceride (16:1_34:1)	Triglycerides	-0.0575198	0.0340723	0.0918113	0.328273	-0.0205202	0.0370836	0.580196	0.926682	-0.0236799	0.013479	0.0793757	0.190665	-0.0233806	0.0134316	0.0821603	0.196342
Cer(d18:2/16:0)	Ceramide (d18:2/16:0)	Ceramides	-0.061537	0.0365504	0.0926879	0.328273	-0.0621573	0.0399503	0.120179	0.674676	-0.00672302	0.0144593	0.642099	0.771181	-0.00672804	0.0144699	0.642095	0.773169
Ind-SO4	Indoxyl sulfate	Indoles and Derivatives	-0.0649137	0.0385611	0.0927308	0.328273	-0.0193601	0.0419362	0.644467	0.959202	0.00247179	0.0152547	0.871324	0.929146	0.00284026	0.0151892	0.85172	0.918753
PC ae C42:4	Phosphatidyl-choline ae C42:4	Phosphatidyl-cholines	-0.0623374	0.037122	0.0935347	0.328273	-0.0781612	0.0405485	0.0542984	0.468575	-0.0157694	0.0146854	0.283266	0.461545	-0.0158974	0.0146866	0.279419	0.456875
TCDCA	Taurochenodeoxycholic acid	Bile Acids	-0.0649722	0.0387095	0.0936917	0.328273	-0.0724778	0.0423046	0.0870992	0.597162	-0.00768772	0.0153134	0.615804	0.753188	-0.00774843	0.0153226	0.613232	0.752017
TG(16:1_34:0)	Triacylglyceride (16:1_34:0)	Triglycerides	-0.0590574	0.0353203	0.0949482	0.328529	-0.0237604	0.038467	0.536981	0.926682	-0.0175424	0.0139727	0.209712	0.373	-0.0172569	0.0139327	0.215901	0.377652
TG(18:1_30:0)	Triacylglyceride (18:1_30:0)	Triglycerides	-0.0596488	0.0356985	0.0951747	0.328529	-0.0154378	0.0388036	0.690863	0.967372	-0.0322032	0.0141223	0.0228804	0.10525	-0.0318456	0.0140546	0.0237566	0.109102
HipAcid	Hippuric acid	Carboxylic Acids	0.062333	0.0373985	0.0960031	0.328952	0.0383216	0.0408167	0.348112	0.819269	0.000717438	0.0147948	0.961337	0.983493	0.000523217	0.0147837	0.971777	0.986598
PC ae C34:2	Phosphatidyl-choline ae C34:2	Phosphatidyl-cholines	-0.0598857	0.036658	0.102773	0.345642	-0.0511693	0.0400598	0.2019	0.742993	0.00693858	0.0145019	0.632467	0.769255	0.00700908	0.0145096	0.629196	0.763555
TG(16:0_30:2)	Triacylglyceride (16:0_30:2)	Triglycerides	-0.0602466	0.0369008	0.102976	0.345642	-0.0197471	0.0401584	0.623059	0.957719	-0.0292752	0.0145979	0.0452893	0.145096	-0.0289476	0.0145453	0.0469495	0.148833
lysoPC a C18:0	LysoPhosphatidyl-choline a C18:0	LysoPhosphatidyl-cholines	-0.060598	0.0371293	0.103099	0.345642	-0.0491199	0.0405691	0.22638	0.758798	-0.0220052	0.0146883	0.134533	0.269067	-0.0219124	0.014694	0.136336	0.272672
Cer(d18:0/24:1)	Dihydroceramide (d18:0/24:1)	Dihydroceramides	-0.0618219	0.0383288	0.107196	0.353577	-0.0683786	0.0418897	0.103043	0.665133	0.0098521	0.0151628	0.516058	0.682557	0.00979906	0.0151724	0.518583	0.682654
TG(16:0_40:6)	Triacylglyceride (16:0_40:6)	Triglycerides	-0.0585256	0.0363272	0.107602	0.353577	-0.0411195	0.0396736	0.300342	0.790756	-0.0113587	0.014371	0.429559	0.612155	-0.0112179	0.0143697	0.435256	0.618418
TG(17:2_38:5)	Triacylglyceride (17:2_38:5)	Triglycerides	0.0618104	0.0384464	0.108338	0.353577	0.0930567	0.0419229	0.0267492	0.368078	0.00395929	0.0152094	0.794692	0.884327	0.00421203	0.0151844	0.781559	0.877606
TG(20:3_32:1)	Triacylglyceride (20:3_32:1)	Triglycerides	-0.0563561	0.03507	0.108501	0.353577	-0.00961958	0.0380869	0.800673	0.977651	-0.0303128	0.0138737	0.0292162	0.111193	-0.0299348	0.013795	0.0303351	0.114928
Trp	Tryptophan	Amino Acids	0.0613104	0.0382724	0.109605	0.354694	0.0486628	0.0418161	0.244917	0.765547	0.0112142	0.0151405	0.459134	0.638675	0.0111118	0.0151457	0.463392	0.642681
TG(22:6_34:2)	Triacylglyceride (22:6_34:2)	Triglycerides	0.0602036	0.0378053	0.111718	0.35753	-0.00396487	0.040892	0.922785	0.994944	0.025036	0.0149557	0.0945625	0.214957	0.024517	0.014811	0.0982948	0.22257
TG(18:3_36:3)	Triacylglyceride (18:3_36:3)	Triglycerides	0.0599546	0.0377528	0.112706	0.35753	0.0634677	0.0412633	0.12446	0.674676	-0.0271771	0.014935	0.0692195	0.182922	-0.0271487	0.0149455	0.0697066	0.186686
CE(16:0)	Cholesteryl ester 16:0	Cholesteryl Esters	-0.0586566	0.0369434	0.112783	0.35753	-0.0475082	0.0403666	0.239618	0.764807	0.00287825	0.0146148	0.843929	0.910489	0.00296842	0.0146207	0.83917	0.909426
PC aa C40:2	Phosphatidyl-choline aa C40:2	Phosphatidyl-cholines	0.0579433	0.0368352	0.116148	0.36409	0.0243294	0.040141	0.544641	0.926682	0.0228445	0.014572	0.11739	0.246414	0.0225726	0.014539	0.120969	0.252788
TG(18:0_32:2)	Triacylglyceride (18:0_32:2)	Triglycerides	-0.0575867	0.0366354	0.116415	0.36409	-0.00129051	0.039702	0.974078	0.997943	-0.0202909	0.0144929	0.161927	0.304977	-0.0198355	0.01438	0.168205	0.316063
TG(18:3_30:0)	Triacylglyceride (18:3_30:0)	Triglycerides	-0.0571813	0.036791	0.120571	0.374575	-0.0208536	0.0400722	0.602945	0.952032	-0.0399124	0.0145545	0.00625296	0.0800105	-0.0396185	0.0145141	0.00649482	0.0823989
CE(20:4)	Cholesteryl ester 20:4	Cholesteryl Esters	-0.054498	0.0354164	0.124297	0.383591	-0.0416222	0.0386924	0.282413	0.790756	0.00972684	0.0140107	0.487753	0.656149	0.00983099	0.0140143	0.48322	0.660354
PC aa C34:1	Phosphatidyl-choline aa C34:1	Phosphatidyl-cholines	-0.0544098	0.0354696	0.125473	0.384672	-0.0566724	0.0387684	0.144228	0.698941	-0.00107232	0.0140318	0.939105	0.976837	-0.00109062	0.0140419	0.938113	0.975805
GABA	gamma-Aminobutyric acid	Biogenic Amines	0.0580819	0.0380193	0.127027	0.386893	0.0391593	0.0415189	0.345911	0.818247	0.00194651	0.0150404	0.897063	0.947917	0.00179345	0.0150381	0.905102	0.953853
CDCA	Chenodeoxycholic acid	Bile Acids	-0.0571619	0.0375678	0.128556	0.388087	-0.0330627	0.0410016	0.420291	0.882509	-0.00545486	0.0148618	0.713697	0.829384	-0.00525993	0.0148507	0.723302	0.841701
TG(16:1_34:2)	Triacylglyceride (16:1_34:2)	Triglycerides	-0.0511751	0.0336798	0.129085	0.388087	-0.0131119	0.0366434	0.720579	0.977651	-0.0265804	0.0133237	0.0464221	0.147161	-0.0262725	0.0132722	0.0481381	0.149317
TG(18:2_28:0)	Triacylglyceride (18:2_28:0)	Triglycerides	-0.056471	0.0373653	0.131145	0.391755	-0.00737513	0.040587	0.85586	0.977651	-0.0378003	0.0147817	0.0107543	0.0928052	-0.0374032	0.0147005	0.011156	0.0962725
PC ae C40:3	Phosphatidyl-choline ae C40:3	Phosphatidyl-cholines	-0.0536163	0.0356234	0.13274	0.393326	-0.0424825	0.0389234	0.275446	0.790756	0.0285595	0.0140926	0.0430747	0.141612	0.0286496	0.014098	0.0425026	0.142611
TG(20:4_33:2)	Triacylglyceride (20:4_33:2)	Triglycerides	-0.0559106	0.0372251	0.133545	0.393326	-0.00868787	0.0404518	0.830007	0.977651	-0.0152244	0.0147262	0.301562	0.476365	-0.0148424	0.0146516	0.311388	0.490225
C18:2	Octadecadienoylcarnitine	Acylcarnitines	0.054163	0.0361228	0.134204	0.393326	0.044284	0.0394723	0.262278	0.778482	0.0130103	0.0142901	0.362896	0.535156	0.0129304	0.0142968	0.366072	0.539858
PC ae C36:2	Phosphatidyl-choline ae C36:2	Phosphatidyl-cholines	-0.0525407	0.0353729	0.137891	0.401608	-0.0160671	0.0385153	0.676684	0.961386	0.00379436	0.0139935	0.786352	0.882988	0.00408938	0.0139502	0.769498	0.872472
DG(16:0_18:1)	Diacylglyceride (16:0_18:1)	Diglycerides	-0.0541012	0.0365172	0.138903	0.402043	-0.0242672	0.0398182	0.542418	0.926682	-0.0298727	0.0144462	0.0390093	0.134654	-0.0296314	0.0144221	0.0402797	0.139039
TG(18:1_36:5)	Triacylglyceride (18:1_36:5)	Triglycerides	0.0555648	0.0377688	0.141678	0.404204	0.056461	0.041282	0.171836	0.736069	-0.0253649	0.0149413	0.0900084	0.208676	-0.0253576	0.0149522	0.0903359	0.209436
TG(16:0_38:5)	Triacylglyceride (16:0_38:5)	Triglycerides	-0.0521865	0.035479	0.141751	0.404204	-0.0113852	0.0385945	0.768082	0.977651	-0.0347768	0.0140354	0.013448	0.0964122	-0.0344468	0.0139789	0.0139643	0.100113
PC aa C36:4	Phosphatidyl-choline aa C36:4	Phosphatidyl-cholines	-0.0532921	0.0364818	0.144509	0.404204	-0.0267152	0.0397992	0.502277	0.923674	-0.00607667	0.0144322	0.673844	0.801049	-0.00586169	0.0144152	0.684398	0.813596
Cortisol	Cortisol	Hormones and Related	0.053545	0.0366994	0.144996	0.404204	0.0415294	0.0400977	0.300687	0.790756	0.0287908	0.0145182	0.0477375	0.147323	0.0286936	0.0145233	0.0485707	0.149317
TG(18:3_32:0)	Triacylglyceride (18:3_32:0)	Triglycerides	-0.0530481	0.0363674	0.145091	0.404204	-0.0001422	0.0394469	0.997125	0.997943	-0.0316524	0.0143869	0.0281177	0.110383	-0.0312244	0.0142876	0.0291795	0.113314
PC aa C38:5	Phosphatidyl-choline aa C38:5	Phosphatidyl-cholines	-0.0518917	0.0356187	0.145588	0.404204	-0.0438382	0.0389247	0.260444	0.778482	0.0123561	0.0140907	0.380836	0.55808	0.0124212	0.0140985	0.378594	0.556546
TG(20:2_32:0)	Triacylglyceride (20:2_32:0)	Triglycerides	-0.052521	0.0360626	0.145722	0.404204	0.000893009	0.0391052	0.981787	0.997943	-0.0379941	0.0142663	0.00791278	0.0850406	-0.0375621	0.0141638	0.00817848	0.088319
CE(18:1)	Cholesteryl ester 18:1	Cholesteryl Esters	-0.0530756	0.036581	0.14724	0.406	-0.0568049	0.0399822	0.155821	0.722418	0.0100227	0.0144714	0.488791	0.656149	0.00999255	0.0144815	0.490403	0.664324
TG(17:1_34:3)	Triacylglyceride (17:1_34:3)	Triglycerides	-0.0508993	0.0351988	0.148597	0.407332	-0.0173582	0.0383473	0.650931	0.959202	-0.0111136	0.0139246	0.42506	0.607601	-0.0108423	0.0138893	0.435282	0.618418
Cer(d18:1/22:0)	Ceramide (d18:1/22:0)	Ceramides	-0.0540017	0.037752	0.153025	0.414299	-0.0168344	0.0411197	0.682368	0.966515	-0.0391011	0.0149346	0.0090264	0.0899073	-0.0388005	0.0148935	0.0093717	0.0909435
PC aa C42:2	Phosphatidyl-choline aa C42:2	Phosphatidyl-cholines	0.0530995	0.0371339	0.153166	0.414299	-0.0251959	0.0399347	0.528287	0.926682	0.0500488	0.0146902	0.000693359	0.0646211	0.0494155	0.0144643	0.000670218	0.0624644
Leu	Leucine	Amino Acids	0.0492906	0.0346105	0.154835	0.414299	0.0552354	0.0378259	0.144657	0.698941	0.0135872	0.0136919	0.321357	0.494232	0.0136353	0.0137005	0.319952	0.492792
TG(18:2_32:1)	Triacylglyceride (18:2_32:1)	Triglycerides	-0.0489733	0.0345022	0.156207	0.414299	-0.00373531	0.0374779	0.920637	0.994944	-0.0402536	0.013649	0.00328915	0.0800105	-0.0398877	0.0135744	0.00340412	0.0823989
t4-OH-Pro	trans-4-Hydroxyproline	Amino Acid Related	-0.05253	0.0370302	0.156456	0.414299	-0.0204069	0.0403652	0.613322	0.953805	-0.00552844	0.0146491	0.705994	0.826617	-0.00526861	0.0146202	0.71868	0.839396
HexCer(d18:2/18:0)	Hexosylceramide (d18:2/18:0)	Hexosylceramides	-0.0538164	0.0379386	0.156474	0.414299	-0.0410983	0.0414509	0.321778	0.794713	-0.00224563	0.0150085	0.881103	0.933168	-0.00214276	0.0150134	0.886549	0.939717
TG(14:0_35:2)	Triacylglyceride (14:0_35:2)	Triglycerides	-0.0515471	0.036547	0.158844	0.418199	-0.00822822	0.0397445	0.836047	0.977651	-0.0250038	0.014458	0.0841629	0.199082	-0.0246534	0.0143954	0.0872179	0.204239
TG(18:1_36:4)	Triacylglyceride (18:1_36:4)	Triglycerides	0.0527586	0.037633	0.161368	0.421679	0.0682297	0.0411086	0.0974019	0.648418	-0.0337371	0.0148876	0.0237394	0.10525	-0.033612	0.0148895	0.0242799	0.109102
TG(18:1_36:0)	Triacylglyceride (18:1_36:0)	Triglycerides	-0.0533143	0.0381626	0.162835	0.421679	-0.0076156	0.0414971	0.854441	0.977651	-0.0364649	0.0150971	0.0159676	0.0990558	-0.0360952	0.0150302	0.0165796	0.100373
TG(20:4_34:2)	Triacylglyceride (20:4_34:2)	Triglycerides	-0.0491686	0.0352938	0.164012	0.421679	-0.0119013	0.038422	0.756839	0.977651	-0.0357698	0.0139622	0.0106121	0.0928052	-0.0354684	0.0139164	0.0110196	0.0962725
TG(18:0_34:3)	Triacylglyceride (18:0_34:3)	Triglycerides	-0.0494998	0.0355533	0.16427	0.421679	-0.00288219	0.0386197	0.94053	0.997943	-0.0312902	0.0140648	0.0264096	0.107974	-0.0309131	0.013988	0.0274206	0.111138
TG(20:3_34:0)	Triacylglyceride (20:3_34:0)	Triglycerides	-0.0504637	0.0362818	0.16469	0.421679	0.00668252	0.0393017	0.865033	0.977651	-0.0279488	0.014353	0.0518935	0.150689	-0.0274866	0.014235	0.0538854	0.155798
TG(18:1_36:3)	Triacylglyceride (18:1_36:3)	Triglycerides	0.0521016	0.0375926	0.16619	0.423195	0.0712956	0.041051	0.0828579	0.597162	-0.0336864	0.0148716	0.0237995	0.10525	-0.0335312	0.0148686	0.0244224	0.109102
HArg	Homoarginine	Amino Acid Related	0.0502352	0.0363446	0.167341	0.423809	0.0636168	0.039706	0.109551	0.669688	-0.00529022	0.0143779	0.713025	0.829384	-0.00518199	0.0143814	0.71871	0.839396
TG(18:3_36:4)	Triacylglyceride (18:3_36:4)	Triglycerides	0.0515518	0.0378343	0.173443	0.433938	0.0523286	0.0413535	0.206139	0.742993	-0.0265729	0.0149672	0.0762521	0.190665	-0.0265666	0.0149782	0.0765372	0.189714
TG(14:0_34:0)	Triacylglyceride (14:0_34:0)	Triglycerides	-0.0495638	0.0364562	0.174399	0.433938	-0.0128141	0.0397016	0.746971	0.977651	-0.0266308	0.014422	0.0652235	0.17671	-0.0263336	0.0143798	0.067471	0.181743
Cer(d16:1/23:0)	Ceramide (d16:1/23:0)	Ceramides	-0.0489785	0.0360307	0.17446	0.433938	-0.0121675	0.0392343	0.756556	0.977651	0.00899726	0.0142537	0.528095	0.695176	0.00929501	0.0142106	0.513263	0.679347
Hex3Cer(d18:1/18:0)	Trihexosylceramide (d18:1/18:0)	Trihexosylceramides	-0.0502601	0.0370256	0.175065	0.433938	-0.0233145	0.0403926	0.563987	0.926682	0.0345825	0.0146473	0.01849	0.10019	0.0348005	0.0146301	0.0176344	0.100373
CE(18:3)	Cholesteryl ester 18:3	Cholesteryl Esters	-0.0482801	0.0358042	0.177938	0.438726	-0.0611421	0.0391165	0.118474	0.674676	0.00036161	0.0141641	0.979639	0.990111	0.000257573	0.0141679	0.9855	0.994522
TG(18:2_36:2)	Triacylglyceride (18:2_36:2)	Triglycerides	0.050229	0.0375392	0.181305	0.444675	0.0737505	0.0409732	0.0722842	0.552204	-0.0370589	0.0148505	0.0128017	0.0952141	-0.0368686	0.0148404	0.0132055	0.0987152
TG(14:0_34:3)	Triacylglyceride (14:0_34:3)	Triglycerides	-0.0463536	0.0348827	0.184321	0.449461	-0.00254036	0.0379108	0.946593	0.997943	-0.0349167	0.0137996	0.011609	0.0929888	-0.0345623	0.0137312	0.0120499	0.0963764
Cer(d18:1/25:0)	Ceramide (d18:1/25:0)	Ceramides	-0.0485281	0.0365912	0.185185	0.449461	-0.0504182	0.0399945	0.207852	0.742993	-0.00137939	0.0144754	0.92411	0.965549	-0.00139468	0.0144859	0.923326	0.965343
TCA	Taurocholic acid	Bile Acids	-0.0510143	0.0388124	0.189136	0.455551	-0.0548418	0.0424213	0.196498	0.73693	-0.0111244	0.0153542	0.468982	0.648504	-0.0111553	0.0153649	0.468058	0.647225
GUDCA	Glycoursodeoxycholic acid	Bile Acids	-0.0504453	0.0384241	0.18965	0.455551	-0.0301143	0.0419561	0.47314	0.902476	-0.00389648	0.0152006	0.797763	0.884327	-0.00373203	0.0151964	0.806072	0.890559
Arg	Arginine	Amino Acids	-0.0476667	0.0364624	0.191532	0.457047	-0.0371254	0.0398421	0.351746	0.819568	-0.00283839	0.0144245	0.844058	0.910489	-0.00275312	0.0144307	0.84875	0.917674
SDMA	Symmetric dimethylarginine	Amino Acid Related	-0.0472434	0.0361957	0.192234	0.457047	-0.0231714	0.0394997	0.557641	0.926682	0.00678921	0.014319	0.635543	0.769255	0.00698392	0.0143067	0.625587	0.763151
TG(18:2_36:5)	Triacylglyceride (18:2_36:5)	Triglycerides	0.0489066	0.0376064	0.19385	0.458549	0.0495844	0.0411045	0.228097	0.758798	-0.0245423	0.014877	0.0994446	0.219626	-0.0245368	0.014888	0.0997685	0.22257
GLCAS	Glycolithocholic acid sulfate	Bile Acids	0.0501014	0.0386135	0.19487	0.458634	0.0311024	0.0421686	0.461015	0.894733	0.0190882	0.0152755	0.21185	0.374	0.0189346	0.0152734	0.215486	0.377652
EPA	Eicosapentaenoic acid	Fatty Acids	0.0494719	0.0382964	0.196834	0.460929	-0.0138702	0.0414453	0.737977	0.977651	0.0355847	0.01515	0.0191018	0.100826	0.0350724	0.0150114	0.0197447	0.104225
PC ae C38:6	Phosphatidyl-choline ae C38:6	Phosphatidyl-cholines	-0.0457552	0.0356543	0.199798	0.464707	-0.0920212	0.0387344	0.0177766	0.273815	0.038511	0.0141048	0.00648123	0.0800105	0.0381368	0.0140295	0.00671922	0.0823989
TG(18:1_32:1)	Triacylglyceride (18:1_32:1)	Triglycerides	-0.0442314	0.0345351	0.200688	0.464707	-0.00632228	0.0375838	0.866459	0.977651	-0.0274311	0.0136621	0.0450343	0.145096	-0.0271244	0.0136128	0.0466857	0.148833
TG(16:0_34:4)	Triacylglyceride (16:0_34:4)	Triglycerides	-0.044945	0.0351509	0.201439	0.464707	-0.00668907	0.0382568	0.861249	0.977651	-0.0308647	0.0139057	0.0267582	0.107974	-0.0305552	0.0138566	0.0277617	0.111138
SM C16:1	Sphingomyelin C16:1	Sphingomyelins	-0.0417187	0.0332949	0.210609	0.483466	-0.0492745	0.0363852	0.176082	0.736069	-0.00441605	0.0131714	0.737515	0.852809	-0.00447717	0.0131786	0.73416	0.851002
lysoPC a C26:1	LysoPhosphatidyl-choline a C26:1	LysoPhosphatidyl-cholines	-0.0481173	0.0385062	0.211852	0.483936	-0.0410944	0.042083	0.329141	0.794713	0.0248546	0.015233	0.103194	0.225767	0.0249115	0.0152424	0.102621	0.224515
lysoPC a C26:0	LysoPhosphatidyl-choline a C26:0	LysoPhosphatidyl-cholines	-0.0475336	0.0384261	0.216485	0.492108	-0.0481881	0.0420004	0.251629	0.769681	0.015314	0.0152013	0.314076	0.486244	0.0153087	0.0152125	0.314598	0.49031
TG(16:0_40:8)	Triacylglyceride (16:0_40:8)	Triglycerides	0.0465018	0.0376913	0.217696	0.492459	-0.00428056	0.0409278	0.916732	0.994944	0.0178315	0.0149106	0.232131	0.399956	0.0174208	0.014824	0.240313	0.413231
Cer(d18:2/24:0)	Ceramide (d18:2/24:0)	Ceramides	0.0453495	0.0368613	0.218995	0.492944	0.0565141	0.0402769	0.161006	0.726106	-0.0187137	0.0145823	0.199793	0.360867	-0.0186234	0.0145882	0.202153	0.363719
PC aa C36:1	Phosphatidyl-choline aa C36:1	Phosphatidyl-cholines	-0.0436208	0.0355356	0.220027	0.492944	-0.0309787	0.0388235	0.42517	0.884505	-0.00647205	0.0140579	0.645378	0.773126	-0.00636979	0.0140618	0.650695	0.779496
TG(20:3_34:1)	Triacylglyceride (20:3_34:1)	Triglycerides	-0.0439172	0.0360747	0.223852	0.496031	0.00222846	0.0391979	0.954679	0.997943	-0.0320527	0.0142711	0.025007	0.10525	-0.0316795	0.0141974	0.0259646	0.109102
DHEAS	Dehydroepiandrosterone sulfate	Hormones and Related	0.044395	0.0364783	0.223993	0.496031	0.044417	0.0398715	0.26565	0.779301	0.0205879	0.0144308	0.154109	0.294824	0.0205881	0.0144414	0.154409	0.298632
PC ae C30:2	Phosphatidyl-choline ae C30:2	Phosphatidyl-cholines	-0.0429783	0.0353603	0.224598	0.496031	-0.0418981	0.0386494	0.278703	0.790756	0.0276436	0.0139885	0.0485167	0.148742	0.0276524	0.0139987	0.0486103	0.149317
1-Met-His	1-Methylhistidine	Amino Acid Related	-0.0438615	0.0370165	0.236441	0.515577	-0.00100874	0.0402645	0.98002	0.997943	0.0257734	0.0146437	0.0788264	0.190665	0.02612	0.0145837	0.0737073	0.188723
TG(20:2_32:1)	Triacylglyceride (20:2_32:1)	Triglycerides	-0.0416993	0.0352281	0.236925	0.515577	0.00146095	0.0382969	0.96958	0.997943	-0.0300157	0.0139362	0.0315876	0.116479	-0.0296665	0.013871	0.0327927	0.120917
TG(22:6_34:1)	Triacylglyceride (22:6_34:1)	Triglycerides	0.0443998	0.0377893	0.24041	0.515577	-0.0183048	0.0408938	0.654563	0.959202	0.0308526	0.0149494	0.0393938	0.134982	0.0303454	0.0148117	0.0408485	0.139966
TG(18:2_34:0)	Triacylglyceride (18:2_34:0)	Triglycerides	-0.0419505	0.035783	0.24144	0.515577	0.00538523	0.0388649	0.889834	0.994395	-0.0372523	0.0141557	0.0086798	0.0898842	-0.0368695	0.0140768	0.00899996	0.0909435
Gly	Glycine	Amino Acids	0.0424052	0.0362384	0.242319	0.515577	0.0354013	0.039604	0.371683	0.837956	0.00772903	0.0143359	0.589958	0.737577	0.00767238	0.0143445	0.592908	0.742728
PC aa C38:4	Phosphatidyl-choline aa C38:4	Phosphatidyl-cholines	-0.0418653	0.0358693	0.243531	0.515577	-0.00362118	0.0390454	0.926134	0.994944	-0.00989249	0.0141899	0.485933	0.656149	-0.00958314	0.0141422	0.498225	0.666822
3-IAA	Indoleacetic acid	Indoles and Derivatives	-0.0451263	0.0386998	0.243976	0.515577	0.00884508	0.042003	0.833273	0.977651	-0.0157789	0.0153096	0.303049	0.477097	-0.0153423	0.0152134	0.313566	0.49031
C10	Decanoylcarnitine	Acylcarnitines	-0.0451378	0.0387442	0.244395	0.515577	-0.0634414	0.0423142	0.134236	0.698927	0.0088597	0.0153272	0.563418	0.729038	0.00871165	0.0153261	0.569928	0.731643
PC ae C34:3	Phosphatidyl-choline ae C34:3	Phosphatidyl-cholines	-0.0423921	0.0363881	0.244405	0.515577	-0.0380178	0.0397709	0.339433	0.80702	0.00476038	0.0143951	0.740971	0.854685	0.00479577	0.0144049	0.739288	0.851002
PC ae C42:2	Phosphatidyl-choline ae C42:2	Phosphatidyl-cholines	-0.0417867	0.0358766	0.244512	0.515577	-0.0644797	0.0391574	0.10006	0.656733	0.0281876	0.0141927	0.0474048	0.147271	0.0280041	0.0141827	0.0487044	0.149317
Taurine	Taurine	Amino Acid Related	-0.0422287	0.037144	0.255962	0.536916	-0.0477865	0.0405959	0.239534	0.764807	-0.00465731	0.0146941	0.751373	0.856088	-0.00470227	0.0147037	0.749212	0.853626
TG(22:5_34:2)	Triacylglyceride (22:5_34:2)	Triglycerides	-0.041068	0.0361972	0.256936	0.536916	-0.025713	0.0395387	0.51569	0.926682	-0.0119221	0.0143196	0.40536	0.584823	-0.0117979	0.0143208	0.41031	0.591964
TMAO	Trimethylamine N-oxide	Amine Oxides	-0.0424651	0.0380179	0.264376	0.549996	-0.0206735	0.0415052	0.618569	0.957652	0.00826051	0.0150398	0.583009	0.737577	0.00843677	0.0150331	0.574827	0.733889
Cit	Citrulline	Amino Acid Related	-0.0409564	0.0367687	0.265697	0.550151	-0.00726843	0.0400676	0.856101	0.977651	-0.0133976	0.0145457	0.357323	0.530107	-0.0131251	0.0145124	0.366084	0.539858
SM C24:0	Sphingomyelin C24:0	Sphingomyelins	0.039245	0.0353146	0.266812	0.550151	0.025009	0.0385771	0.517006	0.926682	0.00175202	0.0139704	0.900234	0.949116	0.00163687	0.0139725	0.906774	0.953853
PC ae C36:0	Phosphatidyl-choline ae C36:0	Phosphatidyl-cholines	-0.0405899	0.037023	0.273295	0.55104	-0.0857243	0.0402502	0.033528	0.400178	0.0517339	0.0146463	0.000438315	0.0510637	0.0513688	0.0145786	0.000452638	0.0527324
TG(14:0_36:1)	Triacylglyceride (14:0_36:1)	Triglycerides	-0.0397721	0.0362775	0.273301	0.55104	-0.000575223	0.0394854	0.988381	0.997943	-0.0228083	0.0143513	0.112436	0.239596	-0.0224912	0.0143015	0.116241	0.247691
TG(14:0_32:2)	Triacylglyceride (14:0_32:2)	Triglycerides	-0.039772	0.0363283	0.273972	0.55104	-0.0129172	0.0396295	0.744557	0.977651	-0.020873	0.0143714	0.146827	0.288698	-0.0206558	0.0143537	0.15057	0.296058
TG(18:3_36:1)	Triacylglyceride (18:3_36:1)	Triglycerides	0.0411106	0.0376068	0.274684	0.55104	0.0571642	0.041078	0.164473	0.727926	-0.025141	0.0148772	0.0914793	0.209997	-0.0250111	0.0148784	0.0931891	0.213922
lysoPC a C18:1	LysoPhosphatidyl-choline a C18:1	LysoPhosphatidyl-cholines	-0.0381009	0.0349245	0.275659	0.55104	-0.0442771	0.0381689	0.246421	0.765547	-0.00535039	0.0138161	0.69868	0.822183	-0.00540035	0.0138247	0.696186	0.819249
TG(18:1_30:1)	Triacylglyceride (18:1_30:1)	Triglycerides	-0.0389126	0.0357232	0.276394	0.55104	-0.000100294	0.0388802	0.997943	0.997943	-0.0301834	0.014132	0.0330307	0.12008	-0.0298695	0.0140823	0.0342576	0.124424
SM C26:0	Sphingomyelin C26:0	Sphingomyelins	0.0406311	0.0373469	0.276986	0.55104	0.0298559	0.0408087	0.464647	0.894733	0.0336566	0.0147744	0.0230161	0.10525	0.0335695	0.0147808	0.0234323	0.109102
PC aa C30:0	Phosphatidyl-choline aa C30:0	Phosphatidyl-cholines	-0.0391783	0.036019	0.277085	0.55104	-0.0340721	0.0393666	0.387049	0.858256	-0.00346933	0.0142491	0.807705	0.889812	-0.00342802	0.0142585	0.810073	0.890559
PC aa C34:4	Phosphatidyl-choline aa C34:4	Phosphatidyl-cholines	-0.0378282	0.0348991	0.278758	0.55104	-0.0238578	0.0381234	0.531641	0.926682	0.00159413	0.013806	0.908108	0.954382	0.00170713	0.0138082	0.901641	0.952755
TG(18:2_36:3)	Triacylglyceride (18:2_36:3)	Triglycerides	0.040472	0.0374745	0.280509	0.55104	0.0583454	0.0409269	0.154417	0.722418	-0.0383532	0.0148249	0.00987387	0.0902201	-0.0382086	0.0148236	0.0101482	0.0909435
TG(20:3_36:5)	Triacylglyceride (20:3_36:5)	Triglycerides	0.040796	0.0378184	0.281067	0.55104	0.0493432	0.0413287	0.232902	0.758967	-0.0214588	0.0149609	0.151913	0.29374	-0.0213897	0.0149692	0.153461	0.298632
TG(16:0_38:4)	Triacylglyceride (16:0_38:4)	Triglycerides	-0.038635	0.0358424	0.281432	0.55104	0.0149628	0.0388604	0.700321	0.968397	-0.0402497	0.0141792	0.00465803	0.0800105	-0.0398162	0.0140752	0.00480191	0.0823989
GCDCA	Glycochenodeoxycholic acid	Bile Acids	-0.0407507	0.0380001	0.283905	0.553556	-0.0340109	0.0415301	0.413088	0.879402	-0.0180257	0.0150328	0.230887	0.399956	-0.0179711	0.0150421	0.23259	0.402925
TG(18:1_36:2)	Triacylglyceride (18:1_36:2)	Triglycerides	0.0392457	0.0374369	0.294844	0.570332	0.057978	0.0408824	0.156575	0.722418	-0.0265563	0.01481	0.0733702	0.186834	-0.0264048	0.0148075	0.0749748	0.188986
PC aa C40:3	Phosphatidyl-choline aa C40:3	Phosphatidyl-cholines	0.0375939	0.0358696	0.294957	0.570332	0.0169925	0.0391597	0.664471	0.95934	0.0563843	0.01419	7.79e-05	0.0121057	0.0562177	0.0141836	8.12e-05	0.0126122
TG(17:2_34:3)	Triacylglyceride (17:2_34:3)	Triglycerides	-0.0391425	0.037577	0.297918	0.573677	-0.00709347	0.0409649	0.862575	0.977651	-0.0116155	0.0148654	0.434839	0.615912	-0.0113562	0.0148374	0.444298	0.625474
HexCer(d18:1/24:0)	Hexosylceramide (d18:1/24:0)	Hexosylceramides	-0.0391592	0.0377241	0.299599	0.574539	-0.066378	0.041156	0.107218	0.666179	-0.0158714	0.0149236	0.287907	0.462637	-0.0160916	0.0149066	0.28073	0.457414
TG(20:0_34:1)	Triacylglyceride (20:0_34:1)	Triglycerides	-0.0389905	0.0378233	0.302951	0.578587	-0.000511935	0.0411876	0.990087	0.997943	-0.0122731	0.0149628	0.412353	0.593075	-0.0119618	0.0149181	0.422913	0.606392
lysoPC a C18:2	LysoPhosphatidyl-choline a C18:2	LysoPhosphatidyl-cholines	-0.0350007	0.0349968	0.317592	0.604073	-0.0290057	0.0382481	0.448486	0.887883	-0.0215627	0.0138447	0.119798	0.249223	-0.0215142	0.0138534	0.120865	0.252788
Ile	Isoleucine	Amino Acids	0.034354	0.0345092	0.319826	0.605849	0.0474146	0.0376998	0.208913	0.742993	0.00681133	0.0136518	0.617979	0.75387	0.00691698	0.0136548	0.612619	0.752017
TG(20:1_34:3)	Triacylglyceride (20:1_34:3)	Triglycerides	0.0361264	0.0366219	0.324233	0.611712	0.0690442	0.0399121	0.0840753	0.597162	-0.0155737	0.0144876	0.282749	0.461545	-0.0153074	0.0144561	0.290005	0.467192
TG(18:2_34:4)	Triacylglyceride (18:2_34:4)	Triglycerides	0.0352875	0.0363612	0.332136	0.624095	0.0515036	0.0397151	0.195106	0.73693	-0.0335151	0.0143844	0.0200838	0.10101	-0.0333839	0.0143847	0.0205767	0.104225
TG(20:1_32:3)	Triacylglyceride (20:1_32:3)	Triglycerides	0.0364277	0.0376992	0.334232	0.624587	0.0815689	0.0409932	0.046989	0.437777	-0.0215306	0.0149138	0.149265	0.291036	-0.0211655	0.0148477	0.154443	0.298632
SM (OH) C22:1	Hydroxysphingomyelin C22:1	Sphingomyelins	-0.0322521	0.0336304	0.337872	0.624587	-0.0237654	0.0367503	0.518051	0.926682	0.0186098	0.0133042	0.162306	0.304977	0.0186784	0.0133109	0.160976	0.30603
TG(20:3_34:2)	Triacylglyceride (20:3_34:2)	Triglycerides	-0.0345088	0.0360187	0.338344	0.624587	0.021455	0.0390262	0.582656	0.926682	-0.0411538	0.014249	0.00399073	0.0800105	-0.0407011	0.0141352	0.00410244	0.0823989
TG(20:3_32:2)	Triacylglyceride (20:3_32:2)	Triglycerides	-0.0351949	0.0367428	0.338449	0.624587	-0.00132484	0.0400379	0.973612	0.997943	-0.0358803	0.0145354	0.0138001	0.0972561	-0.0356063	0.0145016	0.0143108	0.100373
TG(14:0_38:5)	Triacylglyceride (14:0_38:5)	Triglycerides	-0.0346672	0.0362408	0.3391	0.624587	0.00912958	0.0394035	0.816841	0.977651	-0.0364166	0.0143368	0.0112917	0.0929888	-0.0360623	0.0142719	0.0117235	0.0963764
TG(16:1_36:5)	Triacylglyceride (16:1_36:5)	Triglycerides	0.0341816	0.0359188	0.341602	0.626718	0.0479155	0.0392394	0.222445	0.758798	-0.0282504	0.0142095	0.0471734	0.147271	-0.0281394	0.0142124	0.0480936	0.149317
HexCer(d18:2/23:0)	Hexosylceramide (d18:2/23:0)	Hexosylceramides	-0.0353911	0.0375294	0.345984	0.6297	-0.0427248	0.0410147	0.297903	0.790756	-0.00374603	0.0148466	0.800869	0.884372	-0.00380534	0.0148555	0.797902	0.889527
TG(16:1_36:4)	Triacylglyceride (16:1_36:4)	Triglycerides	0.0337608	0.0359298	0.347722	0.6297	0.0526744	0.0392329	0.179822	0.736069	-0.034149	0.0142138	0.0165341	0.0990558	-0.0339961	0.0142101	0.0169944	0.100373
TG(18:2_30:1)	Triacylglyceride (18:2_30:1)	Triglycerides	-0.0335641	0.0358261	0.349144	0.6297	0.0130773	0.0389195	0.736963	0.977651	-0.0390603	0.0141728	0.00599895	0.0800105	-0.038683	0.0140966	0.00621794	0.0823989
HexCer(d18:1/22:0)	Hexosylceramide (d18:1/22:0)	Hexosylceramides	-0.0353893	0.0378167	0.349683	0.6297	-0.0429278	0.0413285	0.299293	0.790756	-0.0290701	0.0149602	0.0523856	0.150689	-0.0291311	0.0149691	0.0520332	0.153681
TG(18:0_38:7)	Triacylglyceride (18:0_38:7)	Triglycerides	0.0351314	0.0375645	0.349983	0.6297	0.0227339	0.0410426	0.579813	0.926682	0.017033	0.0148605	0.252094	0.4241	0.0169328	0.0148656	0.255057	0.43064
TG(18:1_33:2)	Triacylglyceride (18:1_33:2)	Triglycerides	-0.032983	0.0355564	0.353912	0.63432	0.0234014	0.0385112	0.54361	0.926682	-0.0286406	0.0140661	0.0421007	0.140135	-0.0281845	0.0139487	0.0436921	0.144349
TG(16:1_38:5)	Triacylglyceride (16:1_38:5)	Triglycerides	-0.0323128	0.0349672	0.355748	0.635167	-0.00845018	0.0381558	0.824793	0.977651	-0.0209561	0.013833	0.130226	0.263849	-0.0207631	0.01382	0.133432	0.269175
TG(16:1_38:3)	Triacylglyceride (16:1_38:3)	Triglycerides	0.0332812	0.0361437	0.357462	0.635791	0.0672593	0.0393802	0.0880772	0.597162	-0.0134064	0.0142984	0.348757	0.522575	-0.0131316	0.0142634	0.357544	0.532807
PC aa C36:5	Phosphatidyl-choline aa C36:5	Phosphatidyl-cholines	0.0336427	0.0368936	0.362134	0.639788	-0.0240816	0.0399692	0.547029	0.926682	0.0422857	0.0145951	0.00387847	0.0800105	0.0418188	0.0144768	0.00398473	0.0823989
Trigonelline	Trigonelline	Alkaloids	0.034805	0.0381937	0.362455	0.639788	0.0247617	0.0417361	0.553172	0.926682	0.0126669	0.0151094	0.402116	0.581944	0.0125856	0.0151167	0.405368	0.586651
Creatinine	Creatinine	Amino Acid Related	-0.0305674	0.0336693	0.36425	0.639916	0.00279104	0.0366712	0.939353	0.997943	-0.00265185	0.0133195	0.842245	0.910489	-0.00238203	0.0132822	0.857722	0.922362
TG(18:2_36:4)	Triacylglyceride (18:2_36:4)	Triglycerides	0.033922	0.0375009	0.365998	0.639916	0.0454653	0.0409753	0.267551	0.779301	-0.036915	0.0148353	0.0130596	0.0952141	-0.0368216	0.0148412	0.013327	0.0987152
TG(16:0_36:2)	Triacylglyceride (16:0_36:2)	Triglycerides	-0.0323622	0.035825	0.366647	0.639916	0.00359445	0.0390155	0.926621	0.994944	-0.0301889	0.0141723	0.0334988	0.12008	-0.0298981	0.0141313	0.0347104	0.124424
Cer(d16:1/22:0)	Ceramide (d16:1/22:0)	Ceramides	-0.0328784	0.0365785	0.369036	0.641681	-0.00282815	0.039884	0.943489	0.997943	-0.0206933	0.0144704	0.153138	0.294824	-0.0204502	0.0144459	0.157312	0.300772
TG(17:2_36:2)	Triacylglyceride (17:2_36:2)	Triglycerides	0.0326217	0.0367949	0.3756	0.650667	0.0330632	0.0402175	0.411286	0.879402	-0.00322537	0.014556	0.824701	0.897922	-0.0032218	0.0145667	0.825018	0.902485
TG(18:3_34:3)	Triacylglyceride (18:3_34:3)	Triglycerides	0.0324804	0.036771	0.37736	0.651296	0.0526166	0.0401481	0.190423	0.73693	-0.0284478	0.0145466	0.0508942	0.150106	-0.0282849	0.0145416	0.0521512	0.153681
TG(18:2_33:2)	Triacylglyceride (18:2_33:2)	Triglycerides	-0.0320364	0.0364939	0.380314	0.652888	0.018097	0.0396172	0.647955	0.959202	-0.0389019	0.0144369	0.00721124	0.0800105	-0.0384964	0.0143493	0.00746814	0.0828608
Cer(d18:2/24:1)	Ceramide (d18:2/24:1)	Ceramides	-0.0319058	0.036404	0.381085	0.652888	-0.0405313	0.0397823	0.308626	0.794713	0.0100733	0.0144014	0.484484	0.656149	0.0100036	0.0144091	0.487746	0.662652
PC aa C32:2	Phosphatidyl-choline aa C32:2	Phosphatidyl-cholines	0.0316038	0.0366108	0.388294	0.662802	0.0382851	0.0400115	0.338963	0.80702	-0.0238365	0.0144832	0.10024	0.220338	-0.0237825	0.0144921	0.101221	0.22257
TG(17:2_38:6)	Triacylglyceride (17:2_38:6)	Triglycerides	0.03308	0.0384853	0.390323	0.663834	0.0559008	0.042012	0.183745	0.73693	-0.0101584	0.0152247	0.504837	0.672155	-0.00997386	0.0152167	0.512384	0.679347
Cer(d18:1/26:1)	Ceramide (d18:1/26:1)	Ceramides	-0.0321992	0.037868	0.395441	0.669519	-0.0378206	0.0413872	0.361115	0.828964	0.0158944	0.0149806	0.289045	0.462869	0.0158489	0.0149904	0.290742	0.467192
SM C26:1	Sphingomyelin C26:1	Sphingomyelins	0.0312046	0.0367839	0.396539	0.669519	-0.0219747	0.0399025	0.582003	0.926682	0.0398792	0.0145517	0.00628589	0.0800105	0.0394491	0.0144526	0.006497	0.0823989
TG(18:2_35:1)	Triacylglyceride (18:2_35:1)	Triglycerides	-0.0307057	0.0363729	0.398843	0.670977	0.0295298	0.0393627	0.453381	0.890781	-0.0301174	0.0143891	0.0366919	0.12856	-0.0296302	0.0142571	0.0380378	0.133275
TG(20:4_34:3)	Triacylglyceride (20:4_34:3)	Triglycerides	-0.0297865	0.0355868	0.402864	0.675305	-0.00212175	0.0388125	0.956419	0.997943	-0.0316633	0.0140781	0.0248061	0.10525	-0.0314395	0.0140578	0.0256283	0.109102
TG(20:2_34:1)	Triacylglyceride (20:2_34:1)	Triglycerides	-0.0300691	0.0363832	0.40882	0.680118	0.0128631	0.0395682	0.745209	0.977651	-0.0328175	0.0143932	0.0228944	0.10525	-0.0324702	0.0143315	0.0237687	0.109102
SM (OH) C22:2	Hydroxysphingomyelin C22:2	Sphingomyelins	-0.026705	0.0323495	0.409353	0.680118	-0.0315575	0.0353558	0.372387	0.837956	0.0361017	0.0127974	0.0049189	0.0800105	0.0360625	0.0128058	0.00499402	0.0823989
Orn	Ornithine	Amino Acid Related	0.0276856	0.033707	0.411713	0.680118	0.0208439	0.036837	0.571679	0.926682	-0.00864376	0.0133345	0.517045	0.682557	-0.0086991	0.0133423	0.514613	0.679347
TG(16:0_38:1)	Triacylglyceride (16:0_38:1)	Triglycerides	-0.0311032	0.0378867	0.411945	0.680118	0.0160128	0.0411802	0.697504	0.967372	-0.0261442	0.0149879	0.0815248	0.194823	-0.025763	0.0149154	0.0845461	0.199992
TG(18:1_34:1)	Triacylglyceride (18:1_34:1)	Triglycerides	-0.0294087	0.0359062	0.413033	0.680118	0.000653495	0.0391472	0.986686	0.997943	-0.0280105	0.0142045	0.0489971	0.149028	-0.0277673	0.0141791	0.0505765	0.153058
Hex3Cer(d18:1/26:1)	Trihexosylceramide (d18:1/26:1)	Trihexosylceramides	0.0314111	0.0386899	0.417136	0.684055	0.00440622	0.0422148	0.9169	0.994944	-0.0107353	0.0153057	0.483285	0.656149	-0.0109537	0.0152901	0.473982	0.65155
TG(20:5_34:2)	Triacylglyceride (20:5_34:2)	Triglycerides	0.030197	0.0372924	0.41836	0.684055	-0.00117326	0.0406576	0.976987	0.997943	0.01109	0.0147528	0.452466	0.631285	0.0108362	0.0147261	0.462061	0.642681
PC aa C38:3	Phosphatidyl-choline aa C38:3	Phosphatidyl-cholines	-0.0280839	0.0348258	0.420272	0.68451	0.00441368	0.0379461	0.907436	0.994944	0.000305488	0.0137771	0.982316	0.990111	0.000568351	0.013744	0.967026	0.986598
TG(18:3_32:1)	Triacylglyceride (18:3_32:1)	Triglycerides	-0.0285919	0.0355555	0.421576	0.68451	0.00663555	0.0387255	0.863998	0.977651	-0.031771	0.0140657	0.0241965	0.10525	-0.0314861	0.0140263	0.0250847	0.109102
TG(20:1_32:1)	Triacylglyceride (20:1_32:1)	Triglycerides	-0.0290435	0.0365725	0.427378	0.689275	0.00985492	0.0398117	0.804562	0.977651	-0.0146091	0.0144681	0.312955	0.486123	-0.0142945	0.0144197	0.321866	0.493387
TG(16:1_34:3)	Triacylglyceride (16:1_34:3)	Triglycerides	-0.0265251	0.0334078	0.427469	0.689275	0.00430935	0.0364034	0.905802	0.994944	-0.025865	0.0132161	0.0507228	0.150106	-0.0256156	0.0131853	0.0524363	0.153681
TDCA	Taurodeoxycholic acid	Bile Acids	-0.0304131	0.0384903	0.4297	0.690484	-0.0472861	0.0420416	0.261072	0.778482	0.00394404	0.0152267	0.795693	0.884327	0.00380756	0.0152274	0.802623	0.890559
TG(18:2_34:1)	Triacylglyceride (18:2_34:1)	Triglycerides	-0.0281239	0.0360803	0.435952	0.696843	0.00983317	0.0392794	0.802396	0.977651	-0.0403328	0.0142733	0.0048476	0.0800105	-0.0400257	0.0142269	0.00503598	0.0823989
TG(20:5_36:2)	Triacylglyceride (20:5_36:2)	Triglycerides	0.02945	0.037839	0.436648	0.696843	-0.0285368	0.0410083	0.486731	0.907266	0.0198372	0.0149691	0.185521	0.340365	0.0193681	0.0148531	0.192658	0.352074
TG(20:0_32:3)	Triacylglyceride (20:0_32:3)	Triglycerides	-0.0279774	0.0366515	0.445513	0.707302	0.00955235	0.0399096	0.810903	0.977651	-0.0333438	0.0144993	0.021751	0.103428	-0.0330402	0.0144552	0.0225616	0.107283
Hex2Cer(d18:1/24:1)	Dihexosylceramide (d18:1/24:1)	Dihexosylceramides	-0.0275235	0.0361144	0.446238	0.707302	-0.0609029	0.0393524	0.122151	0.674676	0.00249191	0.0142868	0.861584	0.925111	0.00222192	0.0142534	0.876166	0.934309
TG(18:1_38:6)	Triacylglyceride (18:1_38:6)	Triglycerides	0.0280765	0.0369788	0.447946	0.707603	-0.00697639	0.0402879	0.862572	0.977651	0.0101211	0.0146288	0.489246	0.656149	0.00983758	0.0145922	0.500421	0.666822
TG(18:1_28:1)	Triacylglyceride (18:1_28:1)	Triglycerides	-0.0283444	0.0374585	0.449484	0.707633	0.0105029	0.0407844	0.796849	0.977651	-0.0291888	0.0148185	0.0492495	0.149028	-0.0288746	0.014772	0.0510073	0.153058
C2	Acetylcarnitine	Acylcarnitines	-0.0288435	0.0384241	0.453101	0.709161	-0.00145187	0.0419215	0.972382	0.997943	0.0141102	0.0152005	0.353576	0.52641	0.0143318	0.0151839	0.345546	0.517764
TG(18:1_38:5)	Triacylglyceride (18:1_38:5)	Triglycerides	-0.0275093	0.036679	0.453498	0.709161	-0.0094234	0.0400558	0.814076	0.977651	-0.0254984	0.0145102	0.0792954	0.190665	-0.0253521	0.0145081	0.0809879	0.195546
TG(18:2_38:6)	Triacylglyceride (18:2_38:6)	Triglycerides	0.0274072	0.037003	0.459132	0.71557	-0.00695507	0.0403195	0.863094	0.977651	0.00437533	0.0146384	0.765106	0.865842	0.00409739	0.0146037	0.779119	0.876979
TG(16:0_36:3)	Triacylglyceride (16:0_36:3)	Triglycerides	-0.0264151	0.0360212	0.463602	0.718904	0.012351	0.0392078	0.752842	0.977651	-0.0410712	0.01425	0.00406654	0.0800105	-0.0407577	0.014201	0.00422426	0.0823989
GCA	Glycocholic acid	Bile Acids	-0.0281882	0.0385041	0.464357	0.718904	-0.0200385	0.042079	0.634068	0.959202	-0.0189235	0.0152322	0.214517	0.375808	-0.0188576	0.0152409	0.21638	0.377652
TG(18:3_38:6)	Triacylglyceride (18:3_38:6)	Triglycerides	0.0269747	0.0374476	0.471553	0.727628	-0.00984495	0.0407885	0.809341	0.977651	0.00106259	0.0148142	0.942838	0.978288	0.000764769	0.0147735	0.958729	0.986598
His	Histidine	Amino Acids	0.0275157	0.038608	0.476266	0.729967	0.0300457	0.0421987	0.476692	0.902652	-0.0193938	0.0152733	0.204571	0.366654	-0.0193733	0.0152843	0.205374	0.368094
TG(17:0_36:3)	Triacylglyceride (17:0_36:3)	Triglycerides	-0.0258852	0.0363854	0.477055	0.729967	0.0278789	0.0394568	0.480063	0.902652	-0.0254941	0.014394	0.076957	0.190665	-0.0250592	0.0142912	0.0799461	0.194036
C5	Valerylcarnitine	Acylcarnitines	0.0264603	0.037254	0.477768	0.729967	0.0546724	0.0406354	0.178907	0.736069	0.0414135	0.0147376	0.00508766	0.0800105	0.0416417	0.0147181	0.0047949	0.0823989
FA(20:3)	Eicosatrienoic acid	Fatty Acids	-0.0267491	0.0384127	0.486428	0.736929	-0.0089438	0.0419534	0.831244	0.977651	0.00307209	0.015196	0.839845	0.910489	0.00321611	0.0151954	0.83244	0.904236
CE(18:2)	Cholesteryl ester 18:2	Cholesteryl Esters	-0.0251036	0.0360834	0.486834	0.736929	-0.0294835	0.0394378	0.454948	0.890781	-0.0087017	0.0142746	0.542322	0.707905	-0.00873713	0.0142843	0.540956	0.706122
Lys	Lysine	Amino Acids	0.0266707	0.0383566	0.487069	0.736929	0.0360188	0.0419156	0.390451	0.858256	0.011866	0.0151738	0.43447	0.615912	0.0119416	0.0151817	0.431789	0.617221
TG(18:1_34:4)	Triacylglyceride (18:1_34:4)	Triglycerides	0.0248341	0.0358985	0.489294	0.7379	0.0388704	0.0392162	0.32193	0.794713	-0.0340968	0.0142014	0.0166053	0.0990558	-0.0339832	0.014204	0.0169893	0.100373
TG(18:0_36:5)	Triacylglyceride (18:0_36:5)	Triglycerides	0.0257111	0.0376983	0.495444	0.744764	0.0480333	0.041153	0.243521	0.765547	-0.0174972	0.0149134	0.241081	0.410013	-0.0173167	0.0149055	0.245718	0.417899
TG(16:0_38:6)	Triacylglyceride (16:0_38:6)	Triglycerides	-0.0243966	0.0359432	0.497512	0.745468	-0.0149702	0.0392769	0.703208	0.969512	-0.010933	0.0142191	0.442207	0.620688	-0.0108568	0.014226	0.445617	0.625474
FA(18:2)	Octadecadienoate	Fatty Acids	0.0260832	0.0387074	0.500619	0.74553	0.031999	0.0423045	0.449658	0.887883	-0.00518228	0.0153126	0.735137	0.852173	-0.00513442	0.0153226	0.737656	0.851002
Cer(d18:0/24:0)	Dihydroceramide (d18:0/24:0)	Dihydroceramides	0.0253981	0.0377024	0.500753	0.74553	0.0229497	0.0412089	0.577761	0.926682	-0.0115345	0.014915	0.439569	0.620688	-0.0115543	0.0149258	0.439114	0.621967
Met-SO	Methionine-Sulfoxide	Amino Acid Related	-0.0259675	0.0387064	0.502508	0.745761	-0.0034219	0.0422552	0.935479	0.997943	-0.0180554	0.0153122	0.238727	0.408996	-0.017873	0.0153048	0.243271	0.41678
p-Cresol-SO4	p-Cresol sulfate	Cresols	-0.0250549	0.0376439	0.505895	0.748403	0.0135124	0.0409901	0.74176	0.977651	-0.0075058	0.0148919	0.614402	0.753188	-0.00719384	0.0148465	0.628145	0.763555
H1	Hexose	Carbohydrates and Related	0.0236959	0.0358848	0.509252	0.74895	0.058129	0.0390928	0.137466	0.698927	0.0157327	0.014196	0.268124	0.446235	0.0160112	0.0141594	0.258522	0.433349
TG(16:1_36:3)	Triacylglyceride (16:1_36:3)	Triglycerides	0.0235564	0.0357673	0.510363	0.74895	0.0473901	0.0390319	0.225093	0.758798	-0.0306779	0.0141495	0.0304755	0.113613	-0.0304851	0.0141373	0.0313858	0.117191
TG(20:0_32:4)	Triacylglyceride (20:0_32:4)	Triglycerides	-0.0240435	0.0365694	0.511086	0.74895	0.00528981	0.0398786	0.894509	0.994944	-0.0429745	0.0144668	0.00307139	0.0800105	-0.0427373	0.014444	0.00318933	0.0823989
Betaine	Betaine	Amino Acid Related	0.023512	0.0363309	0.517734	0.755096	0.00422255	0.0396702	0.915262	0.994944	-0.0285807	0.0143725	0.0471259	0.147271	-0.0287368	0.0143685	0.0458767	0.148462
TG(14:0_36:2)	Triacylglyceride (14:0_36:2)	Triglycerides	-0.0231491	0.0358973	0.519216	0.755096	0.0154792	0.0390729	0.692104	0.967372	-0.034799	0.0142009	0.0145035	0.0990558	-0.0344866	0.0141521	0.0150572	0.100373
HexCer(d18:2/22:0)	Hexosylceramide (d18:2/22:0)	Hexosylceramides	-0.024021	0.037332	0.520141	0.755096	-0.0531504	0.0407153	0.192168	0.73693	-0.0181837	0.0147685	0.218632	0.380159	-0.0184193	0.014747	0.212064	0.375748
TG(18:1_32:2)	Triacylglyceride (18:1_32:2)	Triglycerides	-0.0225078	0.0353415	0.524414	0.758935	0.0162291	0.0384618	0.673185	0.95934	-0.0377731	0.0139811	0.00706002	0.0800105	-0.0374598	0.0139308	0.00733275	0.0828608
CE(20:5)	Cholesteryl ester 20:5	Cholesteryl Esters	0.0237043	0.0374585	0.527055	0.760395	-0.0418181	0.0404903	0.302048	0.790756	0.0431417	0.0148185	0.00370998	0.0800105	0.0426117	0.0146655	0.0037783	0.0823989
FA(20:2)	Eicosadienoic acid	Fatty Acids	0.0238162	0.0387156	0.538644	0.773657	0.0446529	0.0422729	0.291184	0.790756	-0.00456975	0.0153159	0.765509	0.865842	-0.00440121	0.0153111	0.77385	0.875276
PC ae C44:6	Phosphatidyl-choline ae C44:6	Phosphatidyl-cholines	-0.022827	0.0371921	0.539568	0.773657	-0.0761411	0.0403505	0.0595631	0.49565	-0.0157071	0.0147131	0.28608	0.462637	-0.0161383	0.0146149	0.269858	0.447523
TG(14:0_38:4)	Triacylglyceride (14:0_38:4)	Triglycerides	-0.0222708	0.0365616	0.542629	0.77566	0.0142026	0.0398194	0.721439	0.977651	-0.0352821	0.0144637	0.0149538	0.0990558	-0.0349871	0.0144225	0.0155166	0.100373
TG(18:1_30:2)	Triacylglyceride (18:1_30:2)	Triglycerides	-0.0221111	0.0372468	0.552941	0.787983	0.0161255	0.040557	0.691042	0.967372	-0.0367425	0.0147348	0.012869	0.0952141	-0.0364332	0.0146897	0.0133587	0.0987152
PC aa C34:3	Phosphatidyl-choline aa C34:3	Phosphatidyl-cholines	-0.0197644	0.0334746	0.555088	0.788631	-0.0114166	0.0365803	0.755057	0.977651	-0.0200876	0.0132425	0.12973	0.263849	-0.0200201	0.0132493	0.13122	0.266305
Asn	Asparagine	Amino Acids	0.0216596	0.0371244	0.559785	0.792887	-0.0157697	0.0404292	0.696609	0.967372	0.0101654	0.0146864	0.489057	0.656149	0.00986263	0.0146434	0.500832	0.666822
TG(20:4_36:2)	Triacylglyceride (20:4_36:2)	Triglycerides	-0.0209496	0.0361585	0.562512	0.794335	-0.00200942	0.039483	0.959425	0.997943	-0.0270739	0.0143043	0.0587961	0.162314	-0.0269207	0.0143007	0.0601739	0.167199
TMCA	Tauro-muricholic acids	Bile Acids	-0.0219863	0.0384021	0.567143	0.795281	-0.0446186	0.0419218	0.287536	0.790756	-0.00774153	0.0151918	0.610498	0.753111	-0.00792459	0.015184	0.601898	0.745969
TG(18:2_32:2)	Triacylglyceride (18:2_32:2)	Triglycerides	-0.020545	0.035936	0.567696	0.795281	0.0202121	0.0390969	0.605332	0.952032	-0.0428222	0.0142163	0.00268436	0.0800105	-0.0424925	0.0141608	0.00278651	0.0823989
Thr	Threonine	Amino Acids	-0.0219577	0.0384673	0.568302	0.795281	-0.0368789	0.0420227	0.380457	0.848291	-0.00835574	0.0152176	0.583118	0.737577	-0.00847644	0.0152206	0.577764	0.734685
TG(18:1_34:2)	Triacylglyceride (18:1_34:2)	Triglycerides	-0.0202301	0.0359922	0.574244	0.797064	0.0166398	0.0391916	0.671272	0.95934	-0.037849	0.0142385	0.00802958	0.0850406	-0.0375508	0.0141951	0.00833913	0.088319
CA	Cholic Acid	Bile Acids	-0.0211987	0.0377213	0.574303	0.797064	0.0101259	0.0411278	0.805593	0.977651	0.00792068	0.0149225	0.595729	0.740293	0.00817406	0.0148964	0.583363	0.736463
Hex2Cer(d18:1/22:0)	Dihexosylceramide (d18:1/22:0)	Dihexosylceramides	-0.0203099	0.0362206	0.575157	0.797064	-0.0230405	0.039589	0.560754	0.926682	-0.0131701	0.0143288	0.358334	0.530107	-0.0131922	0.0143391	0.357872	0.532807
HexCer(d18:1/24:1)	Hexosylceramide (d18:1/24:1)	Hexosylceramides	-0.0206626	0.0369715	0.576418	0.797064	-0.0500615	0.0403187	0.214772	0.742993	0.027938	0.0146259	0.056507	0.159589	0.0277002	0.0146033	0.0582489	0.164509
TG(20:1_32:2)	Triacylglyceride (20:1_32:2)	Triglycerides	-0.0202743	0.0368709	0.582577	0.79799	0.0431132	0.0398704	0.27991	0.790756	-0.0242112	0.0145861	0.0973729	0.218153	-0.0236985	0.014441	0.101222	0.22257
TG(18:3_34:0)	Triacylglyceride (18:3_34:0)	Triglycerides	-0.0200541	0.0365849	0.583756	0.79799	0.0194839	0.0398199	0.624778	0.957719	-0.0336639	0.0144729	0.0202958	0.10101	-0.0333441	0.0144227	0.0210635	0.104514
Phe	Phenylalanine	Amino Acids	-0.0204786	0.0374491	0.58466	0.79799	-0.0226904	0.0409321	0.579517	0.926682	0.0079797	0.0148148	0.590309	0.737577	0.00796181	0.0148255	0.591411	0.742728
TG(18:1_38:7)	Triacylglyceride (18:1_38:7)	Triglycerides	0.0203415	0.0372374	0.585052	0.79799	-0.0182778	0.0405436	0.652257	0.959202	0.00549408	0.0147311	0.709289	0.828393	0.0051817	0.0146848	0.724296	0.841701
TG(20:4_36:3)	Triacylglyceride (20:4_36:3)	Triglycerides	-0.0197274	0.0361707	0.58565	0.79799	0.00595717	0.0394636	0.880055	0.989471	-0.0323523	0.0143091	0.0240588	0.10525	-0.0321446	0.0142936	0.0248221	0.109102
Hex3Cer(d18:1/16:0)	Trihexosylceramide (d18:1/16:0)	Trihexosylceramides	-0.0194082	0.0358214	0.58812	0.79902	-0.0388928	0.0391118	0.320362	0.794713	0.0256194	0.0141709	0.0710409	0.185983	0.0254618	0.0141662	0.072698	0.188723
TG(16:0_38:2)	Triacylglyceride (16:0_38:2)	Triglycerides	-0.0195688	0.0365367	0.592405	0.802502	0.0283998	0.0396873	0.474478	0.902476	-0.0180554	0.0144539	0.212008	0.374	-0.0176674	0.0143747	0.219449	0.38158
Gln	Glutamine	Amino Acids	0.019962	0.0377335	0.596951	0.803256	0.00739111	0.041227	0.85777	0.977651	0.00247818	0.0149273	0.86819	0.929146	0.0023765	0.0149323	0.873594	0.933804
TG(18:0_36:2)	Triacylglyceride (18:0_36:2)	Triglycerides	-0.0194062	0.0369887	0.599987	0.803256	0.0184152	0.0402773	0.647658	0.959202	-0.0277002	0.0146327	0.0587536	0.162314	-0.0273943	0.0145883	0.0608099	0.167199
TG(22:6_32:1)	Triacylglyceride (22:6_32:1)	Triglycerides	0.0191944	0.0365942	0.600077	0.803256	-0.0305372	0.0397319	0.442394	0.887747	0.024196	0.0144766	0.0950804	0.215085	0.0237937	0.0143908	0.0986866	0.22257
PC aa C42:4	Phosphatidyl-choline aa C42:4	Phosphatidyl-cholines	0.0195628	0.0373304	0.600409	0.803256	0.0263622	0.040798	0.518379	0.926682	0.00475676	0.0147679	0.747469	0.855824	0.00481176	0.014777	0.744802	0.852771
PC aa C36:0	Phosphatidyl-choline aa C36:0	Phosphatidyl-cholines	-0.0191009	0.0369929	0.605776	0.803256	-0.0861753	0.0399536	0.0313449	0.394776	0.0624356	0.0146344	2.25e-05	0.00524669	0.061893	0.0144711	2.15e-05	0.005009
TG(17:2_36:4)	Triacylglyceride (17:2_36:4)	Triglycerides	-0.0190956	0.0370622	0.606549	0.803256	0.0134411	0.0403974	0.739441	0.977651	-0.0153773	0.0146618	0.294619	0.468575	-0.0151141	0.0146318	0.301968	0.480264
Cystine	Cystine	Amino Acid Related	-0.0187931	0.0365197	0.60699	0.803256	-0.0147313	0.039915	0.712187	0.977651	-0.00065225	0.0144472	0.964002	0.983493	-0.000619396	0.0144571	0.965838	0.986598
Pro	Proline	Amino Acids	-0.0190745	0.0372813	0.609061	0.803256	0.00189527	0.0407028	0.962874	0.997943	-0.0265808	0.0147484	0.0719192	0.186604	-0.0264112	0.0147425	0.0736329	0.188723
Cer(d16:1/24:0)	Ceramide (d16:1/24:0)	Ceramides	-0.0185378	0.036316	0.609887	0.803256	-0.0124171	0.03969	0.754484	0.977651	-0.0125572	0.0143666	0.382377	0.558582	-0.0125077	0.0143756	0.384556	0.561766
DG(18:1_18:1)	Diacylglyceride (18:1_18:1)	Diglycerides	-0.0184584	0.0365884	0.614072	0.803256	0.00801752	0.0399166	0.840867	0.977651	-0.0247481	0.0144743	0.0877342	0.205305	-0.024534	0.0144577	0.0901384	0.209436
DG(18:2_18:3)	Diacylglyceride (18:2_18:3)	Diglycerides	-0.0195253	0.038724	0.614263	0.803256	-0.00157252	0.0422934	0.970351	0.997943	-0.00648762	0.0153192	0.672059	0.801049	-0.00634241	0.0153186	0.678973	0.809211
TG(16:1_36:1)	Triacylglyceride (16:1_36:1)	Triglycerides	-0.0177011	0.0351817	0.615024	0.803256	0.0171624	0.0383184	0.654368	0.959202	-0.0212909	0.0139179	0.126516	0.258582	-0.0210089	0.0138789	0.130532	0.266305
PC aa C38:0	Phosphatidyl-choline aa C38:0	Phosphatidyl-cholines	-0.0181011	0.0360121	0.61537	0.803256	-0.0861825	0.0388532	0.0268555	0.368078	0.0273515	0.0142463	0.0552648	0.157996	0.0268009	0.0140726	0.0572464	0.163662
TG(18:2_34:3)	Triacylglyceride (18:2_34:3)	Triglycerides	0.0180495	0.0364261	0.620391	0.804992	0.0454911	0.0397332	0.252625	0.769681	-0.0391174	0.0144101	0.00679482	0.0800105	-0.0388954	0.0143913	0.0070399	0.0828608
TG(20:4_36:4)	Triacylglyceride (20:4_36:4)	Triglycerides	-0.0176626	0.035942	0.62328	0.804992	-0.000758507	0.0392541	0.984589	0.997943	-0.0279048	0.0142186	0.0500823	0.149605	-0.0277681	0.0142178	0.0512001	0.153058
AconAcid	Aconitic acid	Carboxylic Acids	-0.0187036	0.0380775	0.623435	0.804992	-0.00954898	0.0416108	0.818558	0.977651	-0.000670702	0.0150634	0.964498	0.983493	-0.000596653	0.0150713	0.968432	0.986598
PC aa C42:5	Phosphatidyl-choline aa C42:5	Phosphatidyl-cholines	-0.0178176	0.0364103	0.624739	0.804992	-0.0190325	0.039797	0.632625	0.959202	0.0100181	0.0144039	0.486959	0.656149	0.0100082	0.0144144	0.487704	0.662652
Asp	Aspartic Acid	Amino Acids	0.0178462	0.036532	0.625337	0.804992	-0.00518846	0.0398731	0.896505	0.994944	-0.025562	0.014452	0.0773582	0.190665	-0.0257483	0.014442	0.0750264	0.188986
C3	Propionylcarnitine	Acylcarnitines	0.0176578	0.0364603	0.628318	0.805803	0.0493215	0.0397438	0.215014	0.742993	0.0374319	0.0144237	0.0096467	0.0899073	0.037688	0.0143951	0.00902763	0.0909435
TG(14:0_36:3)	Triacylglyceride (14:0_36:3)	Triglycerides	-0.0174982	0.0362475	0.629426	0.805803	0.0238529	0.0394336	0.545444	0.926682	-0.0435262	0.0143395	0.00248851	0.0800105	-0.0431918	0.0142828	0.00258281	0.0823989
PC ae C38:2	Phosphatidyl-choline ae C38:2	Phosphatidyl-cholines	0.016995	0.0354625	0.631913	0.806771	0.0381308	0.0387117	0.324958	0.794713	0.00592735	0.0140289	0.672779	0.801049	0.00609831	0.0140213	0.663742	0.793087
Hex3Cer(d18:1/24:1)	Trihexosylceramide (d18:1/24:1)	Trihexosylceramides	-0.0162878	0.0346219	0.638178	0.810348	-0.0509477	0.0377059	0.17706	0.736069	0.01787	0.0136964	0.192402	0.350632	0.0175897	0.013657	0.198174	0.357942
TG(20:2_34:2)	Triacylglyceride (20:2_34:2)	Triglycerides	-0.0171953	0.0365526	0.638193	0.810348	0.025247	0.0397587	0.525627	0.926682	-0.0375387	0.0144602	0.00962345	0.0899073	-0.0371954	0.0144005	0.00999302	0.0909435
SM C24:1	Sphingomyelin C24:1	Sphingomyelins	0.0162085	0.0347033	0.640599	0.811193	-0.0232927	0.0377544	0.53746	0.926682	0.034545	0.0137286	0.0120761	0.093791	0.0342255	0.0136746	0.0125401	0.0973949
TG(18:1_35:2)	Triacylglyceride (18:1_35:2)	Triglycerides	-0.0165888	0.0361172	0.646154	0.81601	0.0366401	0.0391675	0.349859	0.819269	-0.0190067	0.0142879	0.183851	0.338635	-0.0185762	0.0141864	0.190804	0.350059
GLCA	Glycolithocholic acid	Bile Acids	0.0173806	0.0387032	0.653513	0.822441	0.0200572	0.0423027	0.635547	0.959202	0.00873078	0.015311	0.568699	0.730074	0.00875243	0.0153219	0.568019	0.731206
HCys	Homocysteine	Amino Acid Related	-0.0163498	0.0365503	0.654776	0.822441	0.0114732	0.039867	0.773593	0.977651	0.00954113	0.0144593	0.509553	0.676501	0.00976618	0.0144397	0.499042	0.666822
Lac	Lactic acid	Carboxylic Acids	0.0147266	0.0332591	0.658054	0.824337	0.00783511	0.0363472	0.82939	0.977651	-0.00524924	0.0131573	0.690039	0.818215	-0.00530499	0.0131649	0.687094	0.814372
TG(18:2_36:1)	Triacylglyceride (18:2_36:1)	Triglycerides	0.0163891	0.0373129	0.660624	0.825338	0.0528589	0.0406436	0.19383	0.73693	-0.0342646	0.014761	0.0205487	0.10101	-0.0339696	0.014721	0.0213065	0.104514
TG(16:0_36:4)	Triacylglyceride (16:0_36:4)	Triglycerides	-0.0157106	0.0364106	0.666246	0.82837	0.0178022	0.0396762	0.653793	0.959202	-0.0426562	0.014404	0.00316293	0.0800105	-0.0423851	0.0143707	0.00328687	0.0823989
Glu	Glutamic Acid	Amino Acids	-0.0152095	0.03529	0.666607	0.82837	0.0256952	0.0383861	0.503462	0.923674	-0.0198138	0.0139607	0.156257	0.297207	-0.0194829	0.0139034	0.161552	0.30603
Cer(d18:2/23:0)	Ceramide (d18:2/23:0)	Ceramides	-0.0154415	0.0360441	0.668483	0.828493	0.00915884	0.0393309	0.815931	0.977651	-0.00324795	0.014259	0.81988	0.896864	-0.00304896	0.0142456	0.830585	0.904236
TG(18:1_32:3)	Triacylglyceride (18:1_32:3)	Triglycerides	-0.0146727	0.0361777	0.685176	0.845058	0.0232143	0.0393868	0.555782	0.926682	-0.0387035	0.0143118	0.00700632	0.0800105	-0.038397	0.0142658	0.0072774	0.0828608
TG(18:2_35:2)	Triacylglyceride (18:2_35:2)	Triglycerides	-0.0148715	0.0367934	0.686193	0.845058	0.0394094	0.0399002	0.323633	0.794713	-0.0236321	0.0145554	0.104899	0.228425	-0.0231931	0.0144518	0.108963	0.237275
lysoPC a C24:0	LysoPhosphatidyl-choline a C24:0	LysoPhosphatidyl-cholines	0.0150734	0.0375709	0.688393	0.845058	0.00252262	0.0410492	0.951015	0.997943	0.00232239	0.014863	0.875877	0.929747	0.00222087	0.014868	0.881301	0.93764
PC ae C44:4	Phosphatidyl-choline ae C44:4	Phosphatidyl-cholines	-0.014869	0.0371507	0.689103	0.845058	-0.0246641	0.0405963	0.543682	0.926682	-0.0057796	0.0146968	0.694247	0.819035	-0.00585883	0.0147039	0.690414	0.814514
Hex2Cer(d18:1/24:0)	Dihexosylceramide (d18:1/24:0)	Dihexosylceramides	0.0141078	0.0357468	0.693211	0.845473	0.0118031	0.0390714	0.76267	0.977651	0.00433164	0.0141414	0.759458	0.863189	0.004313	0.0141516	0.760628	0.864519
C14:1	Tetradecenoylcarnitine	Acylcarnitines	-0.0152081	0.0386523	0.694097	0.845473	-0.00862492	0.0422434	0.838277	0.977651	0.00957631	0.0152908	0.531331	0.697465	0.00962956	0.0153005	0.529311	0.694813
PC aa C34:2	Phosphatidyl-choline aa C34:2	Phosphatidyl-cholines	-0.0143801	0.0367911	0.696017	0.845473	-0.010074	0.0402115	0.802251	0.977651	-0.019818	0.0145545	0.173737	0.322556	-0.0197832	0.0145645	0.174789	0.324509
PC aa C42:1	Phosphatidyl-choline aa C42:1	Phosphatidyl-cholines	-0.0141498	0.0366394	0.699469	0.845473	-0.0766992	0.0396261	0.0533111	0.468575	0.0135301	0.0144945	0.350892	0.524089	0.0130242	0.0143525	0.364472	0.539858
TG(18:3_35:2)	Triacylglyceride (18:3_35:2)	Triglycerides	0.0142607	0.0369887	0.69995	0.845473	0.0538311	0.0402628	0.181648	0.736069	-0.0156638	0.0146327	0.284769	0.462378	-0.0153437	0.0145831	0.293082	0.469334
AABA	alpha-Aminobutyric acid	Amino Acid Related	0.0141069	0.0367553	0.701235	0.845473	-0.0107671	0.0401081	0.788428	0.977651	0.0432218	0.0145403	0.00305185	0.0800105	0.0430206	0.0145271	0.00316312	0.0823989
beta-Ala	beta-Alanine	Biogenic Amines	0.0139466	0.0364808	0.702351	0.845473	0.0172084	0.0398731	0.666176	0.95934	-0.00026223	0.0144318	0.985508	0.990111	-0.000235846	0.014442	0.986975	0.994522
PC ae C38:0	Phosphatidyl-choline ae C38:0	Phosphatidyl-cholines	0.0130852	0.0351881	0.710103	0.845473	-0.0502376	0.0380112	0.186704	0.73693	0.0323022	0.0139204	0.0205922	0.10101	0.03179	0.0137676	0.0212232	0.104514
PC ae C42:3	Phosphatidyl-choline ae C42:3	Phosphatidyl-cholines	0.0134	0.0360759	0.71042	0.845473	-0.0304606	0.0392217	0.437635	0.887747	0.0220359	0.0142716	0.123017	0.253654	0.0216812	0.014206	0.1274	0.262693
TG(18:1_34:3)	Triacylglyceride (18:1_34:3)	Triglycerides	0.0133593	0.0360164	0.710804	0.845473	0.0435681	0.0392671	0.267571	0.779301	-0.0332528	0.0142481	0.0198778	0.10101	-0.0330084	0.0142225	0.0205725	0.104225
Sarcosine	Sarcosine	Amino Acid Related	-0.01427	0.0385128	0.711099	0.845473	0.00161449	0.0420696	0.969398	0.997943	-0.00446135	0.0152356	0.769742	0.868522	-0.00433286	0.0152375	0.77622	0.875832
TG(18:2_35:3)	Triacylglyceride (18:2_35:3)	Triglycerides	0.0136632	0.0368904	0.711213	0.845473	0.050331	0.0401786	0.210728	0.742993	-0.0213131	0.0145938	0.14461	0.285543	-0.0210165	0.0145526	0.149124	0.294457
TG(20:1_34:1)	Triacylglyceride (20:1_34:1)	Triglycerides	-0.0134041	0.0367948	0.715745	0.845865	0.031481	0.0400018	0.431547	0.886324	-0.0173902	0.014556	0.232593	0.399956	-0.0170271	0.0144886	0.240299	0.413231
TG(20:3_34:3)	Triacylglyceride (20:3_34:3)	Triglycerides	-0.0132074	0.0362974	0.716064	0.845865	0.0307511	0.0394642	0.436108	0.887747	-0.0342833	0.0143592	0.0172178	0.0990558	-0.0339278	0.0142939	0.0178776	0.100373
DG(18:1_18:2)	Diacylglyceride (18:1_18:2)	Diglycerides	-0.0133478	0.0368084	0.716989	0.845865	0.0230245	0.0400909	0.565939	0.926682	-0.0326903	0.0145613	0.0250702	0.10525	-0.0323961	0.0145208	0.0259879	0.109102
TG(17:1_36:4)	Triacylglyceride (17:1_36:4)	Triglycerides	0.0131031	0.0364699	0.719486	0.846588	0.0291823	0.0398345	0.464048	0.894733	-0.0296245	0.0144275	0.0403995	0.137417	-0.0294945	0.014428	0.0412915	0.140451
TG(18:2_38:5)	Triacylglyceride (18:2_38:5)	Triglycerides	-0.0131301	0.0367843	0.721235	0.846588	0.000454379	0.0401863	0.990982	0.997943	-0.0294792	0.0145518	0.0431521	0.141612	-0.0293694	0.0145554	0.0439862	0.144349
TG(14:0_36:4)	Triacylglyceride (14:0_36:4)	Triglycerides	-0.0128854	0.0366835	0.725497	0.849451	0.0256097	0.0399369	0.521562	0.926682	-0.0459543	0.014512	0.00160705	0.0800105	-0.0456429	0.0144651	0.00166958	0.0823989
TG(18:2_34:2)	Triacylglyceride (18:2_34:2)	Triglycerides	-0.0125652	0.0364048	0.73008	0.851934	0.0207327	0.0396714	0.601406	0.952032	-0.041481	0.0144017	0.00409104	0.0800105	-0.0412117	0.0143689	0.00425004	0.0823989
ADMA	Asymmetric dimethylarginine	Amino Acid Related	-0.0124614	0.0363799	0.732049	0.851934	-0.0112655	0.0397638	0.777019	0.977651	-0.0161285	0.0143919	0.262804	0.440527	-0.0161188	0.0144024	0.263439	0.438437
TG(16:1_36:2)	Triacylglyceride (16:1_36:2)	Triglycerides	0.0120897	0.0354396	0.733102	0.851934	0.034925	0.0386784	0.366849	0.836697	-0.023179	0.0140199	0.0987066	0.219035	-0.0229942	0.0140092	0.101159	0.22257
TG(16:0_38:3)	Triacylglyceride (16:0_38:3)	Triglycerides	-0.0122393	0.0364803	0.737343	0.852668	0.0388699	0.0395915	0.326541	0.794713	-0.0276214	0.0144316	0.0560211	0.159182	-0.027208	0.01434	0.058181	0.164509
PC ae C42:1	Phosphatidyl-choline ae C42:1	Phosphatidyl-cholines	0.0124036	0.0369774	0.737393	0.852668	0.024419	0.0404017	0.545765	0.926682	0.0182462	0.0146282	0.212683	0.374	0.0183434	0.0146334	0.210421	0.375695
TG(18:2_36:0)	Triacylglyceride (18:2_36:0)	Triglycerides	-0.0123124	0.0374787	0.742616	0.856582	0.0160903	0.0408803	0.693997	0.967372	-0.0358904	0.0148265	0.0157372	0.0990558	-0.0356606	0.0148068	0.0162729	0.100373
ProBetaine	Proline betaine	Amino Acid Related	0.0119667	0.0376293	0.750565	0.863613	0.00721542	0.0411272	0.860782	0.977651	-0.0204595	0.0148861	0.169745	0.317675	-0.0204979	0.0148962	0.169234	0.31672
TG(18:3_34:1)	Triacylglyceride (18:3_34:1)	Triglycerides	-0.0115569	0.0366594	0.752662	0.863893	0.0201621	0.0399615	0.614037	0.953805	-0.0357297	0.0145024	0.0139832	0.0972561	-0.0354732	0.014474	0.0144898	0.100373
TG(18:3_38:5)	Triacylglyceride (18:3_38:5)	Triglycerides	-0.0115158	0.0373903	0.758181	0.864664	0.00244057	0.0408479	0.952373	0.997943	-0.0261179	0.0147916	0.0778644	0.190665	-0.026005	0.014795	0.0792257	0.194036
TG(18:0_36:4)	Triacylglyceride (18:0_36:4)	Triglycerides	0.0113893	0.0372565	0.759921	0.864664	0.0394149	0.0406392	0.332435	0.798528	-0.0372683	0.0147386	0.0116636	0.0929888	-0.0370416	0.0147194	0.0120686	0.0963764
C4	Butyrylcarnitine	Acylcarnitines	0.011382	0.0373098	0.760403	0.864664	0.0485303	0.0406348	0.232753	0.758967	0.0349965	0.0147597	0.0179979	0.10019	0.035297	0.0147179	0.0167275	0.100373
TG(20:2_36:5)	Triacylglyceride (20:2_36:5)	Triglycerides	-0.0118058	0.0389352	0.761812	0.864664	0.000590108	0.0425414	0.988936	0.997943	-0.000238266	0.0154027	0.987662	0.990111	-0.000137999	0.0154084	0.992857	0.99644
PC aa C36:6	Phosphatidyl-choline aa C36:6	Phosphatidyl-cholines	0.0106285	0.035174	0.762611	0.864664	-0.0436318	0.0381157	0.252706	0.769681	0.0418429	0.0139148	0.0027294	0.0800105	0.041404	0.0138054	0.00280109	0.0823989
CE(22:6)	Cholesteryl ester 22:6	Cholesteryl Esters	-0.0108841	0.0366595	0.766631	0.866292	-0.0785068	0.0395767	0.0476731	0.437777	0.0316964	0.0145025	0.029167	0.111193	0.0311494	0.0143346	0.0301042	0.114928
Cer(d18:1/24:0)	Ceramide (d18:1/24:0)	Ceramides	-0.0110042	0.0372503	0.767765	0.866292	0.00607728	0.0406846	0.881299	0.989471	-0.0331125	0.0147362	0.0249407	0.10525	-0.0329743	0.0147359	0.0255464	0.109102
PC aa C36:3	Phosphatidyl-choline aa C36:3	Phosphatidyl-cholines	-0.0102562	0.0354779	0.772598	0.869639	0.0165958	0.0386982	0.668159	0.95934	-0.0151661	0.014035	0.280241	0.459831	-0.0149489	0.0140164	0.286541	0.465255
PC ae C38:1	Phosphatidyl-choline ae C38:1	Phosphatidyl-cholines	-0.0107987	0.0383254	0.778206	0.873841	-0.0352609	0.041829	0.399521	0.865939	0.00816489	0.0151615	0.590378	0.737577	0.00796702	0.0151504	0.599146	0.745462
DG(18:2_18:2)	Diacylglyceride (18:2_18:2)	Diglycerides	-0.0102911	0.0370686	0.781382	0.875298	0.0119479	0.0404643	0.767872	0.977651	-0.0422683	0.0146643	0.00406408	0.0800105	-0.0420884	0.0146561	0.00420222	0.0823989
TG(20:5_34:1)	Triacylglyceride (20:5_34:1)	Triglycerides	0.0102184	0.0373083	0.784247	0.8764	-0.0241361	0.0406543	0.552904	0.926682	0.0126387	0.0147591	0.3921	0.570996	0.0123608	0.0147249	0.401497	0.582858
TG(20:3_36:3)	Triacylglyceride (20:3_36:3)	Triglycerides	0.0100109	0.03798	0.792176	0.883143	0.0536226	0.0413157	0.194746	0.73693	-0.0332719	0.0150248	0.0271092	0.107974	-0.0329191	0.0149645	0.0281369	0.111138
PC aa C40:6	Phosphatidyl-choline aa C40:6	Phosphatidyl-cholines	-0.00939093	0.0364738	0.796889	0.886277	-0.0588095	0.0396028	0.137986	0.698927	0.0202743	0.014429	0.160419	0.303884	0.0198746	0.014344	0.166309	0.313765
Met	Methionine	Amino Acids	0.00961453	0.037996	0.800309	0.887962	0.00782299	0.0415301	0.85064	0.977651	-0.0015277	0.0150312	0.919074	0.962446	-0.00154219	0.0150421	0.918368	0.963873
TG(17:0_36:4)	Triacylglyceride (17:0_36:4)	Triglycerides	-0.0086746	0.0368599	0.814012	0.90102	0.0406355	0.0400287	0.310371	0.794713	-0.0322914	0.0145817	0.0271056	0.107974	-0.0318926	0.0144983	0.0281423	0.111138
TG(17:1_36:3)	Triacylglyceride (17:1_36:3)	Triglycerides	0.00805075	0.0356088	0.821197	0.903836	0.0380021	0.0388221	0.32797	0.794713	-0.0294858	0.0140868	0.0366848	0.12856	-0.0292435	0.0140613	0.0379046	0.133275
FA(20:1)	Eicosenoic acid	Fatty Acids	0.00876496	0.0388065	0.821372	0.903836	0.00524571	0.0424151	0.901607	0.994944	0.0243523	0.0153518	0.113114	0.239596	0.0243238	0.0153627	0.11379	0.245491
TG(17:2_36:3)	Triacylglyceride (17:2_36:3)	Triglycerides	0.00841155	0.0374556	0.822374	0.903836	0.00888466	0.0409397	0.828256	0.977651	-0.00811064	0.0148174	0.584292	0.737577	-0.00810681	0.0148283	0.584745	0.736463
TG(16:1_38:4)	Triacylglyceride (16:1_38:4)	Triglycerides	0.00762989	0.0356825	0.830742	0.910884	0.0467894	0.0388326	0.228638	0.758798	-0.0220841	0.014116	0.118145	0.246886	-0.0217673	0.0140651	0.122155	0.254125
TG(20:4_36:5)	Triacylglyceride (20:4_36:5)	Triglycerides	-0.00744023	0.0362098	0.837259	0.915874	-0.00428333	0.0395769	0.913845	0.994944	-0.0139149	0.0143246	0.331674	0.505098	-0.0138894	0.0143347	0.332903	0.504425
PC aa C42:0	Phosphatidyl-choline aa C42:0	Phosphatidyl-cholines	-0.00732895	0.0364231	0.840585	0.91736	-0.0731413	0.0393414	0.0634149	0.503577	0.00887573	0.0144089	0.538097	0.704362	0.0083434	0.0142494	0.558377	0.724801
PC ae C40:2	Phosphatidyl-choline ae C40:2	Phosphatidyl-cholines	-0.00716279	0.0363483	0.843836	0.918756	-0.0203317	0.0397107	0.60881	0.952032	0.066614	0.0143793	4.28e-06	0.00199645	0.0665074	0.0143831	4.46e-06	0.00207928
Ala	Alanine	Amino Acids	0.00712055	0.0376443	0.850026	0.923338	-0.00480973	0.0411312	0.906943	0.994944	-0.0100075	0.0148921	0.501798	0.670022	-0.010104	0.0148976	0.497845	0.666822
HexCer(d18:2/24:0)	Hexosylceramide (d18:2/24:0)	Hexosylceramides	-0.00688702	0.0373503	0.853759	0.923426	-0.0270224	0.0407819	0.507795	0.926682	-0.0149818	0.0147757	0.310947	0.48462	-0.0151447	0.0147711	0.30557	0.484339
HexCer(d16:1/22:0)	Hexosylceramide (d16:1/22:0)	Hexosylceramides	-0.00663301	0.0367372	0.856769	0.923426	-0.0186827	0.040139	0.641749	0.959202	-0.000694793	0.0145332	0.961883	0.983493	-0.000792259	0.0145383	0.956556	0.986598
TG(20:2_34:3)	Triacylglyceride (20:2_34:3)	Triglycerides	0.00660468	0.0366639	0.857092	0.923426	0.0314721	0.0400081	0.43175	0.886324	-0.0284979	0.0145042	0.0498206	0.149605	-0.0282968	0.0144909	0.0512383	0.153058
PC aa C38:6	Phosphatidyl-choline aa C38:6	Phosphatidyl-cholines	0.00662382	0.0370166	0.858034	0.923426	-0.0623986	0.0399513	0.118759	0.674676	0.035108	0.0146437	0.0167618	0.0990558	0.0345497	0.0144703	0.0172143	0.100373
TG(18:0_38:6)	Triacylglyceride (18:0_38:6)	Triglycerides	-0.00636483	0.0366199	0.862065	0.925628	-0.00855799	0.0400258	0.830754	0.977651	-0.0137322	0.0144868	0.343494	0.516349	-0.0137499	0.0144973	0.34322	0.517426
Cer(d18:1/26:0)	Ceramide (d18:1/26:0)	Ceramides	-0.00616968	0.0372511	0.868499	0.9299	-0.00310273	0.0407152	0.939277	0.997943	0.0125528	0.0147365	0.3946	0.572846	0.0125776	0.014747	0.394003	0.573766
TG(20:5_34:0)	Triacylglyceride (20:5_34:0)	Triglycerides	-0.0061341	0.037478	0.870035	0.9299	-0.0180682	0.0409493	0.659176	0.95934	0.00562828	0.0148263	0.704343	0.826617	0.00553175	0.0148318	0.709283	0.832559
TG(16:0_40:7)	Triacylglyceride (16:0_40:7)	Triglycerides	0.00552158	0.0373667	0.882568	0.938923	-0.0209741	0.0407687	0.607083	0.952032	0.0083856	0.0147822	0.570703	0.730626	0.00817128	0.0147663	0.58018	0.734685
Cer(d18:2/20:0)	Ceramide (d18:2/20:0)	Ceramides	0.00545598	0.0372346	0.883544	0.938923	0.0502178	0.0404863	0.215245	0.742993	0.0087757	0.01473	0.551515	0.717894	0.00913776	0.0146641	0.53339	0.698201
TG(22:6_32:0)	Triacylglyceride (22:6_32:0)	Triglycerides	-0.00543421	0.0374023	0.884522	0.938923	-0.0345688	0.0407923	0.397035	0.864571	0.0192956	0.0147963	0.192622	0.350632	0.0190599	0.0147749	0.197457	0.357942
TG(16:0_38:7)	Triacylglyceride (16:0_38:7)	Triglycerides	0.00518785	0.0369459	0.88837	0.939972	-0.0284275	0.0402624	0.480381	0.902652	0.00166517	0.0146158	0.909326	0.954382	0.00139326	0.014583	0.923912	0.965343
Hypoxanthine	Hypoxanthine	Nucleobases and Related	-0.00502344	0.036158	0.889544	0.939972	0.0111106	0.0394932	0.778538	0.977651	-0.00397774	0.0143041	0.781028	0.879128	-0.00384724	0.0143044	0.788041	0.88158
PC aa C42:6	Phosphatidyl-choline aa C42:6	Phosphatidyl-cholines	0.00475532	0.0364966	0.896369	0.945041	-0.0123404	0.03986	0.756961	0.977651	0.0260007	0.014438	0.0721441	0.186604	0.0258624	0.0144372	0.0736536	0.188723
GDCA	Glycodeoxycholic acid	Bile Acids	0.0043527	0.0386005	0.91025	0.953169	-0.00390903	0.0421842	0.926195	0.994944	0.0145284	0.0152703	0.341712	0.515332	0.0144616	0.015279	0.34421	0.517426
TG(18:1_33:3)	Triacylglyceride (18:1_33:3)	Triglycerides	0.00415053	0.0372036	0.911201	0.953169	0.0432179	0.0405029	0.286314	0.790756	-0.0145158	0.0147177	0.324326	0.495527	-0.0141998	0.0146701	0.333397	0.504425
C0	Carnitine	Acylcarnitines	-0.00421142	0.0379059	0.911566	0.953169	0.000180841	0.0414299	0.996518	0.997943	0.033918	0.0149955	0.0240021	0.10525	0.0339536	0.0150058	0.0239518	0.109102
TG(18:2_38:4)	Triacylglyceride (18:2_38:4)	Triglycerides	-0.00410095	0.0372046	0.91226	0.953169	0.0421819	0.0404387	0.297248	0.790756	-0.0358189	0.0147181	0.0151887	0.0990558	-0.0354446	0.0146468	0.0157691	0.100373
Cer(d18:2/22:0)	Ceramide (d18:2/22:0)	Ceramides	0.00358647	0.0369746	0.922755	0.959734	0.0231307	0.0403734	0.566878	0.926682	-0.0231383	0.0146271	0.114116	0.240625	-0.0229802	0.0146232	0.116507	0.247691
TG(16:0_36:5)	Triacylglyceride (16:0_36:5)	Triglycerides	0.00348935	0.0369012	0.924691	0.959734	0.0317541	0.0402486	0.430402	0.886324	-0.0345337	0.0145981	0.0182629	0.10019	-0.0343051	0.014578	0.01888	0.102448
FA(18:1)	Octadecenoic acid	Fatty Acids	0.00364914	0.0386068	0.924722	0.959734	0.0155032	0.0421837	0.713341	0.977651	0.00603078	0.0152728	0.693055	0.819035	0.00612666	0.0152789	0.688547	0.814372
TG(20:1_34:2)	Triacylglyceride (20:1_34:2)	Triglycerides	-0.00302995	0.0367276	0.934274	0.967492	0.0513522	0.0398265	0.197674	0.73693	-0.0230493	0.0145294	0.113088	0.239596	-0.0226095	0.0144251	0.117467	0.247691
DCA	Deoxycholic acid	Bile Acids	-0.00281796	0.0379474	0.940824	0.972116	0.0112262	0.0414568	0.786629	0.977651	0.0281053	0.0150119	0.061584	0.168813	0.0282189	0.0150156	0.060606	0.167199
PC aa C36:2	Phosphatidyl-choline aa C36:2	Phosphatidyl-cholines	0.00229335	0.0358717	0.949042	0.978437	0.0166102	0.039186	0.671779	0.95934	-0.0284363	0.0141908	0.0454592	0.145096	-0.0283205	0.0141931	0.0463787	0.148833
TG(18:0_36:3)	Triacylglyceride (18:0_36:3)	Triglycerides	0.00184269	0.0372135	0.960521	0.987777	0.0420615	0.0405041	0.299409	0.790756	-0.035195	0.0147216	0.0170719	0.0990558	-0.0348697	0.0146705	0.0177212	0.100373
TG(16:0_36:6)	Triacylglyceride (16:0_36:6)	Triglycerides	-0.00171192	0.0370852	0.963194	0.987777	0.0127359	0.0405128	0.753332	0.977651	-0.0184684	0.0146709	0.208492	0.37225	-0.0183516	0.0146736	0.211469	0.375748
TG(18:3_34:2)	Triacylglyceride (18:3_34:2)	Triglycerides	0.00147054	0.0368647	0.968192	0.987777	0.0308861	0.0402015	0.442572	0.887747	-0.0379052	0.0145836	0.00953623	0.0899073	-0.0376673	0.0145609	0.00988003	0.0909435
TG(20:5_36:3)	Triacylglyceride (20:5_36:3)	Triglycerides	-0.00151425	0.0381432	0.968344	0.987777	-0.0602345	0.0413348	0.145488	0.698941	0.0083398	0.0150894	0.580646	0.737577	0.00786483	0.0149714	0.599519	0.745462
PC ae C44:3	Phosphatidyl-choline ae C44:3	Phosphatidyl-cholines	0.00146254	0.0372594	0.9687	0.987777	0.00446177	0.0407243	0.912789	0.994944	0.0222512	0.0147398	0.131584	0.264302	0.0222755	0.0147503	0.131438	0.266305
TG(17:1_36:5)	Triacylglyceride (17:1_36:5)	Triglycerides	-0.00119026	0.0370088	0.974352	0.989645	0.0368256	0.0402977	0.361108	0.828964	-0.00237701	0.0146406	0.87107	0.929146	-0.00206951	0.0145958	0.887287	0.939717
TG(18:1_36:1)	Triacylglyceride (18:1_36:1)	Triglycerides	-0.00106463	0.0371254	0.977131	0.989645	0.0308527	0.0404709	0.446106	0.887883	-0.0285941	0.0146868	0.0519316	0.150689	-0.0283359	0.0146585	0.0536193	0.155798
SM (OH) C24:1	Hydroxysphingomyelin C24:1	Sphingomyelins	0.00102938	0.0363715	0.977429	0.989645	0.00284286	0.0397544	0.943011	0.997943	0.0302331	0.0143885	0.03597	0.127954	0.0302478	0.014399	0.036015	0.128114
Tyr	Tyrosine	Amino Acids	0.00100646	0.0382706	0.979026	0.989645	-0.007804	0.0418225	0.852028	0.977651	-0.00493038	0.0151398	0.744778	0.854844	-0.00500164	0.015148	0.741357	0.851002
TG(22:5_34:3)	Triacylglyceride (22:5_34:3)	Triglycerides	0.000594204	0.0366642	0.987074	0.991368	0.000113542	0.0400746	0.99774	0.997943	0.00677607	0.0145043	0.640515	0.771181	0.00677218	0.014515	0.640952	0.773169
TG(20:3_36:4)	Triacylglyceride (20:3_36:4)	Triglycerides	0.000611485	0.0377533	0.987082	0.991368	0.0370409	0.0411268	0.368075	0.836697	-0.0333253	0.0149352	0.0259658	0.107974	-0.0330307	0.0148961	0.0269067	0.111138
Cys	Cysteine	Amino Acids	0.00058761	0.0363688	0.987114	0.991368	0.025892	0.0396827	0.514302	0.926682	0.00828772	0.0143875	0.56477	0.729038	0.0084924	0.014373	0.554801	0.722171
TG(18:1_35:3)	Triacylglyceride (18:1_35:3)	Triglycerides	0.000446701	0.0362054	0.990159	0.992289	0.0466087	0.0393414	0.236518	0.764807	-0.0216593	0.0143228	0.130914	0.264096	-0.021286	0.0142494	0.135662	0.272493
PC ae C40:1	Phosphatidyl-choline ae C40:1	Phosphatidyl-cholines	-0.000193739	0.0362983	0.995743	0.995743	-0.027647	0.0395931	0.485229	0.907266	0.0253716	0.0143596	0.0776711	0.190665	0.0251496	0.0143406	0.0799007	0.194036
